# Supplementary material for: Naphthylacetic Acid and Tea Polyphenol Application Promote Biomass and Lipid Production of Nervonic Acid-Producing Microalgae
Source: Front Plant Sci. 2018 Apr 17;9:506. doi: 10.3389/fpls.2018.00506 (PMC5920212; doi:10.3389/fpls.2018.00506)
Supplement: Supplementary file 2 [file Data_Sheet_1.XLS]

## Sheet: 27 KD
Accession #	Coverage	# Peptides	#AAs	MW [Da]	Score	Description
Q06J67	13.07	14	352	39407.9	45.8193	Photosystem II D2 protein - Bigelowiella natans (Pedinomonas minutissima) (Chlorarachnion sp. (strain CCMP 621)) - [PSBD_BIGNA]
	Sequence	# Proteins	# Protein Groups	Activation Type	Modifications	Probability	XCorr	Δ Score	Rank	Charge	MH+ [Da]	ΔM [ppm]	First Scan	Last Scan	RT [min]	MSOrder	Ions Matched	Annotation
	AAEDPEFETFYTKNILLNEGIR	26	1	CID		76.7801	4.03352	0	2	3	2571.02	-825.313	8096	8096	42.7093	MS2	28/84
		Accession #	Coverage	# Peptides	#AAs	MW [Da]	Score	Description
		Q06J67	13.07	14	352	39407.9	45.8193	Photosystem II D2 protein - Bigelowiella natans (Pedinomonas minutissima) (Chlorarachnion sp. (strain CCMP 621)) - [PSBD_BIGNA]
	AAEDPEFETFYTKNILLNEGIR	26	1	CID		20.4196	3.40377	0	2	3	2571.83	-24.5931	8091	8091	42.6815	MS2	29/84
		Accession #	Coverage	# Peptides	#AAs	MW [Da]	Score	Description
		Q06J67	13.07	14	352	39407.9	45.8193	Photosystem II D2 protein - Bigelowiella natans (Pedinomonas minutissima) (Chlorarachnion sp. (strain CCMP 621)) - [PSBD_BIGNA]
	AAEDPEFETFYTK	35	1	CID		52.6883	3.37132	0	1	2	1547.5	-1143.57	6842	6842	35.841	MS2	20/24
		Accession #	Coverage	# Peptides	#AAs	MW [Da]	Score	Description
		Q06J67	13.07	14	352	39407.9	45.8193	Photosystem II D2 protein - Bigelowiella natans (Pedinomonas minutissima) (Chlorarachnion sp. (strain CCMP 621)) - [PSBD_BIGNA]
	AAEDPEFETFYTK	35	1	CID		60.0813	3.13079	0	1	2	1548.1	-546.279	6657	6657	34.8319	MS2	19/24
		Accession #	Coverage	# Peptides	#AAs	MW [Da]	Score	Description
		Q06J67	13.07	14	352	39407.9	45.8193	Photosystem II D2 protein - Bigelowiella natans (Pedinomonas minutissima) (Chlorarachnion sp. (strain CCMP 621)) - [PSBD_BIGNA]
	AAEDPEFETFYTKNILLNEGIR	26	1	CID		72.6207	3.09647	0	2	2	2571.18	-668.012	8132	8132	42.9079	MS2	21/42
		Accession #	Coverage	# Peptides	#AAs	MW [Da]	Score	Description
		Q06J67	13.07	14	352	39407.9	45.8193	Photosystem II D2 protein - Bigelowiella natans (Pedinomonas minutissima) (Chlorarachnion sp. (strain CCMP 621)) - [PSBD_BIGNA]
	AAEDPEFETFYTK	35	1	CID		54.9065	3.04005	0	1	2	1547.73	-916.396	7108	7108	37.2921	MS2	17/24
		Accession #	Coverage	# Peptides	#AAs	MW [Da]	Score	Description
		Q06J67	13.07	14	352	39407.9	45.8193	Photosystem II D2 protein - Bigelowiella natans (Pedinomonas minutissima) (Chlorarachnion sp. (strain CCMP 621)) - [PSBD_BIGNA]
	AYDFVSQEIR	28	1	CID		17.5532	3.00396	0	2	2	1228.3	-51.3879	6430	6430	33.5945	MS2	15/18
		Accession #	Coverage	# Peptides	#AAs	MW [Da]	Score	Description
		Q06J67	13.07	14	352	39407.9	45.8193	Photosystem II D2 protein - Bigelowiella natans (Pedinomonas minutissima) (Chlorarachnion sp. (strain CCMP 621)) - [PSBD_BIGNA]
	AAEDPEFETFYTK	35	1	CID		61.7668	2.94481	0	1	2	1547.87	-779.433	6666	6666	34.8824	MS2	19/24
		Accession #	Coverage	# Peptides	#AAs	MW [Da]	Score	Description
		Q06J67	13.07	14	352	39407.9	45.8193	Photosystem II D2 protein - Bigelowiella natans (Pedinomonas minutissima) (Chlorarachnion sp. (strain CCMP 621)) - [PSBD_BIGNA]
	AYDFVSQEIR	28	1	CID		13.5155	2.81529	0	1	2	1228.15	-195.675	6438	6438	33.6378	MS2	16/18
		Accession #	Coverage	# Peptides	#AAs	MW [Da]	Score	Description
		Q06J67	13.07	14	352	39407.9	45.8193	Photosystem II D2 protein - Bigelowiella natans (Pedinomonas minutissima) (Chlorarachnion sp. (strain CCMP 621)) - [PSBD_BIGNA]
	AAEDPEFETFYTKNILLNEGIR	26	1	CID		63.7482	2.79653	0	2	2	2571.09	-758.1	8112	8112	42.7978	MS2	19/42
		Accession #	Coverage	# Peptides	#AAs	MW [Da]	Score	Description
		Q06J67	13.07	14	352	39407.9	45.8193	Photosystem II D2 protein - Bigelowiella natans (Pedinomonas minutissima) (Chlorarachnion sp. (strain CCMP 621)) - [PSBD_BIGNA]
	IVFPEEVLPRGNAL	1	1	CID		39.1068	2.50128	0	2	2	1553.74	-1088.65	8052	8052	42.467	MS2	16/26
		Accession #	Coverage	# Peptides	#AAs	MW [Da]	Score	Description
		Q06J67	13.07	14	352	39407.9	45.8193	Photosystem II D2 protein - Bigelowiella natans (Pedinomonas minutissima) (Chlorarachnion sp. (strain CCMP 621)) - [PSBD_BIGNA]
	AAEDPEFETFYTK	35	1	CID		45.27	2.15293	0	1	2	1547.61	-1033.1	7083	7083	37.1553	MS2	15/24
		Accession #	Coverage	# Peptides	#AAs	MW [Da]	Score	Description
		Q06J67	13.07	14	352	39407.9	45.8193	Photosystem II D2 protein - Bigelowiella natans (Pedinomonas minutissima) (Chlorarachnion sp. (strain CCMP 621)) - [PSBD_BIGNA]
	IVFPEEVLPR	1	1	CID		25.0479	2.02192	0	2	2	1199.17	-268.886	7772	7772	40.9283	MS2	16/18
		Accession #	Coverage	# Peptides	#AAs	MW [Da]	Score	Description
		Q06J67	13.07	14	352	39407.9	45.8193	Photosystem II D2 protein - Bigelowiella natans (Pedinomonas minutissima) (Chlorarachnion sp. (strain CCMP 621)) - [PSBD_BIGNA]
	IVFPEEVLPR	1	1	CID		21.7167	2.02023	0	2	2	1198.54	-900.356	7766	7766	40.8951	MS2	16/18
		Accession #	Coverage	# Peptides	#AAs	MW [Da]	Score	Description
		Q06J67	13.07	14	352	39407.9	45.8193	Photosystem II D2 protein - Bigelowiella natans (Pedinomonas minutissima) (Chlorarachnion sp. (strain CCMP 621)) - [PSBD_BIGNA]
A7ZPU1	12.02	1	208	22519	2.84233	Uracil phosphoribosyltransferase - Escherichia coli O139:H28 (strain E24377A / ETEC) - [UPP_ECO24]
	Sequence	# Proteins	# Protein Groups	Activation Type	Modifications	Probability	XCorr	Δ Score	Rank	Charge	MH+ [Da]	ΔM [ppm]	First Scan	Last Scan	RT [min]	MSOrder	Ions Matched	Annotation
	RFRELASEVGSLLTYEATADLETEK	3	1	CID		1	2.84233	0.0630641	6	3	2830.4	273.211	8271	8271	43.6748	MS2	16/96
		Accession #	Coverage	# Peptides	#AAs	MW [Da]	Score	Description
		A7ZPU1	12.02	1	208	22519	2.84233	Uracil phosphoribosyltransferase - Escherichia coli O139:H28 (strain E24377A / ETEC) - [UPP_ECO24]
Q8YA66	11.95	1	159	17755.7	2.22343	UPF0247 protein lmo0293 - Listeria monocytogenes - [Y293_LISMO]
	Sequence	# Proteins	# Protein Groups	Activation Type	Modifications	Probability	XCorr	Δ Score	Rank	Charge	MH+ [Da]	ΔM [ppm]	First Scan	Last Scan	RT [min]	MSOrder	Ions Matched	Annotation
	SKVTFVIGGSLGLSEAVLK	2	1	CID		1	2.22343	0	1	2	1906.04	-236.113	8798	8798	46.5804	MS2	14/36
		Accession #	Coverage	# Peptides	#AAs	MW [Da]	Score	Description
		Q8YA66	11.95	1	159	17755.7	2.22343	UPF0247 protein lmo0293 - Listeria monocytogenes - [Y293_LISMO]
A3D3U4	11.58	2	95	10608.6	4.25179	50S ribosomal protein L25 - Shewanella baltica (strain OS155 / ATCC BAA-1091) - [RL25_SHEB5]
	Sequence	# Proteins	# Protein Groups	Activation Type	Modifications	Probability	XCorr	Δ Score	Rank	Charge	MH+ [Da]	ΔM [ppm]	First Scan	Last Scan	RT [min]	MSOrder	Ions Matched	Annotation
	EVGVRAQAmQR	4	1	CID	M9(Oxidation)	1	2.16389	0.0274826	2	2	1261.1	-347.989	4827	4827	25.0602	MS2	12/20
		Accession #	Coverage	# Peptides	#AAs	MW [Da]	Score	Description
		A3D3U4	11.58	2	95	10608.6	4.25179	50S ribosomal protein L25 - Shewanella baltica (strain OS155 / ATCC BAA-1091) - [RL25_SHEB5]
	EVGVRAQAmQR	4	1	CID	M9(Oxidation)	1	2.0879	0	1	2	1261.83	384.433	4869	4869	25.2804	MS2	11/20
		Accession #	Coverage	# Peptides	#AAs	MW [Da]	Score	Description
		A3D3U4	11.58	2	95	10608.6	4.25179	50S ribosomal protein L25 - Shewanella baltica (strain OS155 / ATCC BAA-1091) - [RL25_SHEB5]
P42249	11.27	2	142	16353.1	4.48755	Cell wall hydrolase cwlJ - Bacillus subtilis - [CWLJ_BACSU]
	Sequence	# Proteins	# Protein Groups	Activation Type	Modifications	Probability	XCorr	Δ Score	Rank	Charge	MH+ [Da]	ΔM [ppm]	First Scan	Last Scan	RT [min]	MSOrder	Ions Matched	Annotation
	MAVVRATSADVDLmAR	1	1	CID	M14(Oxidation)	4.34553	2.26036	0	1	2	1722.22	-808.251	7376	7376	38.7546	MS2	14/30
		Accession #	Coverage	# Peptides	#AAs	MW [Da]	Score	Description
		P42249	11.27	2	142	16353.1	4.48755	Cell wall hydrolase cwlJ - Bacillus subtilis - [CWLJ_BACSU]
	MAVVRATSADVDLmAR	1	1	CID	M14(Oxidation)	1	2.22719	0	1	2	1722.03	-995.019	7373	7373	38.7387	MS2	12/30
		Accession #	Coverage	# Peptides	#AAs	MW [Da]	Score	Description
		P42249	11.27	2	142	16353.1	4.48755	Cell wall hydrolase cwlJ - Bacillus subtilis - [CWLJ_BACSU]
P44253	10.9	1	156	17570.3	2.20431	Uncharacterized protein HI1560 - Haemophilus influenzae - [Y1560_HAEIN]
	Sequence	# Proteins	# Protein Groups	Activation Type	Modifications	Probability	XCorr	Δ Score	Rank	Charge	MH+ [Da]	ΔM [ppm]	First Scan	Last Scan	RT [min]	MSOrder	Ions Matched	Annotation
	DDRRSLTDLVAGTIVLK	1	1	CID		1	2.20431	0	1	2	1874.05	886.309	10010	10010	53.1872	MS2	17/32
		Accession #	Coverage	# Peptides	#AAs	MW [Da]	Score	Description
		P44253	10.9	1	156	17570.3	2.20431	Uncharacterized protein HI1560 - Haemophilus influenzae - [Y1560_HAEIN]
Q6W2B1	10.86	1	267	28565.3	2.93274	Taurine import ATP-binding protein tauB - Rhizobium sp. (strain NGR234) - [TAUB_RHISN]
	Sequence	# Proteins	# Protein Groups	Activation Type	Modifications	Probability	XCorr	Δ Score	Rank	Charge	MH+ [Da]	ΔM [ppm]	First Scan	Last Scan	RT [min]	MSOrder	Ions Matched	Annotation
	VAADIPSSFAADILAGAPASEVRASPAFK	1	1	CID		1	2.93274	0.0332612	4	3	2830.4	-801.779	8271	8271	43.6748	MS2	23/112
		Accession #	Coverage	# Peptides	#AAs	MW [Da]	Score	Description
		Q6W2B1	10.86	1	267	28565.3	2.93274	Taurine import ATP-binding protein tauB - Rhizobium sp. (strain NGR234) - [TAUB_RHISN]
P47012	10.48	1	105	12365.6	16.544	Uncharacterized protein YJL135W - Saccharomyces cerevisiae (Baker's yeast) - [YJN5_YEAST]
	Sequence	# Proteins	# Protein Groups	Activation Type	Modifications	Probability	XCorr	Δ Score	Rank	Charge	MH+ [Da]	ΔM [ppm]	First Scan	Last Scan	RT [min]	MSOrder	Ions Matched	Annotation
	RGNSSNLPDQR	1	1	CID		1	2.15537	0	1	2	1244.21	-102.622	4319	4319	22.4119	MS2	12/20
		Accession #	Coverage	# Peptides	#AAs	MW [Da]	Score	Description
		P47012	10.48	1	105	12365.6	16.544	Uncharacterized protein YJL135W - Saccharomyces cerevisiae (Baker's yeast) - [YJN5_YEAST]
Q3JDR7	10.42	2	96	11133.7	4.8809	Cell division topological specificity factor - Nitrosococcus oceani (strain ATCC 19707 / NCIMB 11848) - [MINE_NITOC]
	Sequence	# Proteins	# Protein Groups	Activation Type	Modifications	Probability	XCorr	Δ Score	Rank	Charge	MH+ [Da]	ΔM [ppm]	First Scan	Last Scan	RT [min]	MSOrder	Ions Matched	Annotation
	GNSARTAKER	1	1	CID		1	2.67165	0	1	2	1091.09	901.961	4635	4635	24.0633	MS2	11/18
		Accession #	Coverage	# Peptides	#AAs	MW [Da]	Score	Description
		Q3JDR7	10.42	2	96	11133.7	4.8809	Cell division topological specificity factor - Nitrosococcus oceani (strain ATCC 19707 / NCIMB 11848) - [MINE_NITOC]
	GNSARTAKER	1	1	CID		1	2.20925	0.0203359	3	2	1090.78	594.71	4610	4610	23.9287	MS2	11/18
		Accession #	Coverage	# Peptides	#AAs	MW [Da]	Score	Description
		Q3JDR7	10.42	2	96	11133.7	4.8809	Cell division topological specificity factor - Nitrosococcus oceani (strain ATCC 19707 / NCIMB 11848) - [MINE_NITOC]
Q0AZF5	9.75	1	277	29585.6	2.81646	Bifunctional protein folD 1 [Includes: Methylenetetrahydrofolate dehydrogenase - Syntrophomonas wolfei subsp. wolfei (strain Goettingen) - [FOLD1_SYNWW]
	Sequence	# Proteins	# Protein Groups	Activation Type	Modifications	Probability	XCorr	Δ Score	Rank	Charge	MH+ [Da]	ΔM [ppm]	First Scan	Last Scan	RT [min]	MSOrder	Ions Matched	Annotation
	LLPVPGGMGPILIAKLMENLAQAARQK	1	1	CID		1	2.81646	0.0715917	7	3	2830.4	-1113.7	8271	8271	43.6748	MS2	25/104
		Accession #	Coverage	# Peptides	#AAs	MW [Da]	Score	Description
		Q0AZF5	9.75	1	277	29585.6	2.81646	Bifunctional protein folD 1 [Includes: Methylenetetrahydrofolate dehydrogenase - Syntrophomonas wolfei subsp. wolfei (strain Goettingen) - [FOLD1_SYNWW]
Q96T52	9.71	1	175	19705.4	3.64133	Mitochondrial inner membrane protease subunit 2 - Homo sapiens (Human) - [IMP2L_HUMAN]
	Sequence	# Proteins	# Protein Groups	Activation Type	Modifications	Probability	XCorr	Δ Score	Rank	Charge	MH+ [Da]	ΔM [ppm]	First Scan	Last Scan	RT [min]	MSOrder	Ions Matched	Annotation
	WQKLESVLPPERLPVQR	1	1	CID		1	2.00821	0.215477	6	2	2075.77	-685.341	6333	6333	33.0735	MS2	12/32
		Accession #	Coverage	# Peptides	#AAs	MW [Da]	Score	Description
		Q96T52	9.71	1	175	19705.4	3.64133	Mitochondrial inner membrane protease subunit 2 - Homo sapiens (Human) - [IMP2L_HUMAN]
A1S796	8.96	1	212	24121.4	2.40599	Uridine kinase - Shewanella amazonensis (strain ATCC BAA-1098 / SB2B) - [URK_SHEAM]
	Sequence	# Proteins	# Protein Groups	Activation Type	Modifications	Probability	XCorr	Δ Score	Rank	Charge	MH+ [Da]	ΔM [ppm]	First Scan	Last Scan	RT [min]	MSOrder	Ions Matched	Annotation
	MNSQQcVIIGIAGASASGK	3	1	CID	C6(Carbamidomethyl)	1	2.40599	0.0968077	2	2	1892.09	-1102.69	8835	8835	46.7857	MS2	11/36
		Accession #	Coverage	# Peptides	#AAs	MW [Da]	Score	Description
		A1S796	8.96	1	212	24121.4	2.40599	Uridine kinase - Shewanella amazonensis (strain ATCC BAA-1098 / SB2B) - [URK_SHEAM]
P42367	8.61	1	209	23980	2.86968	Protein grpE - Methanosarcina mazei (Methanosarcina frisia) - [GRPE_METMA]
	Sequence	# Proteins	# Protein Groups	Activation Type	Modifications	Probability	XCorr	Δ Score	Rank	Charge	MH+ [Da]	ΔM [ppm]	First Scan	Last Scan	RT [min]	MSOrder	Ions Matched	Annotation
	VVRPALVSVARSPEEAEK	1	1	CID		1	2.86968	0	1	3	1937.3	-935.07	5753	5753	29.9443	MS2	22/68
		Accession #	Coverage	# Peptides	#AAs	MW [Da]	Score	Description
		P42367	8.61	1	209	23980	2.86968	Protein grpE - Methanosarcina mazei (Methanosarcina frisia) - [GRPE_METMA]
P27080	8.44	4	308	33506.3	14.7941	ADP,ATP carrier protein - Chlamydomonas reinhardtii - [ADT_CHLRE]
	Sequence	# Proteins	# Protein Groups	Activation Type	Modifications	Probability	XCorr	Δ Score	Rank	Charge	MH+ [Da]	ΔM [ppm]	First Scan	Last Scan	RT [min]	MSOrder	Ions Matched	Annotation
	VKLLIQNQDEmIKQGR	1	1	CID	M11(Oxidation)	1	3.34634	0	1	3	1930.28	-7.42296	5668	5668	29.492	MS2	21/60
		Accession #	Coverage	# Peptides	#AAs	MW [Da]	Score	Description
		P27080	8.44	4	308	33506.3	14.7941	ADP,ATP carrier protein - Chlamydomonas reinhardtii - [ADT_CHLRE]
	LLIQNQDEmIK	10	2	CID	M9(Oxidation)	6.91837	2.7762	0	1	2	1360.76	-849.58	5754	5754	29.9504	MS2	17/20
		Accession #	Coverage	# Peptides	#AAs	MW [Da]	Score	Description
		P27080	8.44	4	308	33506.3	14.7941	ADP,ATP carrier protein - Chlamydomonas reinhardtii - [ADT_CHLRE]
		P49382	7.54	4	305	33073.3	10.2316	ADP,ATP carrier protein - Kluyveromyces lactis (Yeast) (Candida sphaerica) - [ADT_KLULA]
	LLIQNQDEmIK	10	2	CID	M9(Oxidation)	9.49289	2.38718	0	3	2	1360.62	-980.317	5760	5760	29.983	MS2	15/20
		Accession #	Coverage	# Peptides	#AAs	MW [Da]	Score	Description
		P27080	8.44	4	308	33506.3	14.7941	ADP,ATP carrier protein - Chlamydomonas reinhardtii - [ADT_CHLRE]
		P49382	7.54	4	305	33073.3	10.2316	ADP,ATP carrier protein - Kluyveromyces lactis (Yeast) (Candida sphaerica) - [ADT_KLULA]
	QFNGLVDVYR	9	1	CID		1	2.30442	0.0810347	2	2	1212.48	1113.42	6971	6971	36.5469	MS2	12/18
		Accession #	Coverage	# Peptides	#AAs	MW [Da]	Score	Description
		P27080	8.44	4	308	33506.3	14.7941	ADP,ATP carrier protein - Chlamydomonas reinhardtii - [ADT_CHLRE]
A1UT24	8.1	1	321	35352.3	2.53855	Aspartate carbamoyltransferase - Bartonella bacilliformis (strain ATCC 35685 / KC583) - [PYRB_BARBK]
	Sequence	# Proteins	# Protein Groups	Activation Type	Modifications	Probability	XCorr	Δ Score	Rank	Charge	MH+ [Da]	ΔM [ppm]	First Scan	Last Scan	RT [min]	MSOrder	Ions Matched	Annotation
	GLTLQDLTTLLDRADANVTLYQKNDK	1	1	CID		1	2.53855	0.0515221	2	3	2921.65	372.895	9036	9036	47.8774	MS2	20/100
		Accession #	Coverage	# Peptides	#AAs	MW [Da]	Score	Description
		A1UT24	8.1	1	321	35352.3	2.53855	Aspartate carbamoyltransferase - Bartonella bacilliformis (strain ATCC 35685 / KC583) - [PYRB_BARBK]
Q9NP98	7.69	2	299	31724.8	6.97805	Myozenin-1 - Homo sapiens (Human) - [MYOZ1_HUMAN]
	Sequence	# Proteins	# Protein Groups	Activation Type	Modifications	Probability	XCorr	Δ Score	Rank	Charge	MH+ [Da]	ΔM [ppm]	First Scan	Last Scan	RT [min]	MSOrder	Ions Matched	Annotation
	GGAAGTAGVGETGSGDQAGGEGK	1	1	CID		1	2.66387	0	1	2	1892.09	192.721	8835	8835	46.7857	MS2	14/44
		Accession #	Coverage	# Peptides	#AAs	MW [Da]	Score	Description
		Q9NP98	7.69	2	299	31724.8	6.97805	Myozenin-1 - Homo sapiens (Human) - [MYOZ1_HUMAN]
	GGAAGTAGVGETGSGDQAGGEGK	1	1	CID		1	2.48966	0	1	2	1890.4	-1499.17	10448	10448	55.5614	MS2	12/44
		Accession #	Coverage	# Peptides	#AAs	MW [Da]	Score	Description
		Q9NP98	7.69	2	299	31724.8	6.97805	Myozenin-1 - Homo sapiens (Human) - [MYOZ1_HUMAN]
P49382	7.54	4	305	33073.3	10.2316	ADP,ATP carrier protein - Kluyveromyces lactis (Yeast) (Candida sphaerica) - [ADT_KLULA]
	Sequence	# Proteins	# Protein Groups	Activation Type	Modifications	Probability	XCorr	Δ Score	Rank	Charge	MH+ [Da]	ΔM [ppm]	First Scan	Last Scan	RT [min]	MSOrder	Ions Matched	Annotation
	LLIQNQDEmIK	10	2	CID	M9(Oxidation)	6.91837	2.7762	0	1	2	1360.76	-849.58	5754	5754	29.9504	MS2	17/20
		Accession #	Coverage	# Peptides	#AAs	MW [Da]	Score	Description
		P27080	8.44	4	308	33506.3	14.7941	ADP,ATP carrier protein - Chlamydomonas reinhardtii - [ADT_CHLRE]
		P49382	7.54	4	305	33073.3	10.2316	ADP,ATP carrier protein - Kluyveromyces lactis (Yeast) (Candida sphaerica) - [ADT_KLULA]
	TLASDGVAGLYR	1	1	CID		1	2.72937	0	1	2	1222.85	-519.502	6335	6335	33.0851	MS2	19/22
		Accession #	Coverage	# Peptides	#AAs	MW [Da]	Score	Description
		P49382	7.54	4	305	33073.3	10.2316	ADP,ATP carrier protein - Kluyveromyces lactis (Yeast) (Candida sphaerica) - [ADT_KLULA]
	LLIQNQDEmIK	10	2	CID	M9(Oxidation)	9.49289	2.38718	0	3	2	1360.62	-980.317	5760	5760	29.983	MS2	15/20
		Accession #	Coverage	# Peptides	#AAs	MW [Da]	Score	Description
		P27080	8.44	4	308	33506.3	14.7941	ADP,ATP carrier protein - Chlamydomonas reinhardtii - [ADT_CHLRE]
		P49382	7.54	4	305	33073.3	10.2316	ADP,ATP carrier protein - Kluyveromyces lactis (Yeast) (Candida sphaerica) - [ADT_KLULA]
	TLASDGVAGLYR	1	1	CID		1	2.33882	0	1	2	1223.11	-259.614	6327	6327	33.0418	MS2	17/22
		Accession #	Coverage	# Peptides	#AAs	MW [Da]	Score	Description
		P49382	7.54	4	305	33073.3	10.2316	ADP,ATP carrier protein - Kluyveromyces lactis (Yeast) (Candida sphaerica) - [ADT_KLULA]
Q17667	7.02	1	342	38533.2	4.89761	Uncharacterized protein C05E11.1 - Caenorhabditis elegans - [YANI_CAEEL]
	Sequence	# Proteins	# Protein Groups	Activation Type	Modifications	Probability	XCorr	Δ Score	Rank	Charge	MH+ [Da]	ΔM [ppm]	First Scan	Last Scan	RT [min]	MSOrder	Ions Matched	Annotation
	VETPTAQGPNSAMNSmNmTPYHQR	1	1	CID	M16(Oxidation) M18(Oxidation)	8.06275	2.55799	0.187328	2	3	2695.64	-335.98	7683	7683	40.4366	MS2	21/92
		Accession #	Coverage	# Peptides	#AAs	MW [Da]	Score	Description
		Q17667	7.02	1	342	38533.2	4.89761	Uncharacterized protein C05E11.1 - Caenorhabditis elegans - [YANI_CAEEL]
A6TRU2	6.87	1	335	35992.2	2.6148	Fatty acid/phospholipid synthesis protein plsX - Alkaliphilus metalliredigens (strain QYMF) - [PLSX_ALKMQ]
	Sequence	# Proteins	# Protein Groups	Activation Type	Modifications	Probability	XCorr	Δ Score	Rank	Charge	MH+ [Da]	ΔM [ppm]	First Scan	Last Scan	RT [min]	MSOrder	Ions Matched	Annotation
	SELSQYEYSKDKIEIIHcSEQIK	1	1	CID	C18(Carbamidomethyl)	1	2.6148	0.138065	9	3	2830.4	1236.98	8271	8271	43.6748	MS2	17/88
		Accession #	Coverage	# Peptides	#AAs	MW [Da]	Score	Description
		A6TRU2	6.87	1	335	35992.2	2.6148	Fatty acid/phospholipid synthesis protein plsX - Alkaliphilus metalliredigens (strain QYMF) - [PLSX_ALKMQ]
Q9CPS7	6.85	1	248	27436.6	2.51476	RNA-binding protein PNO1 - Mus musculus (Mouse) - [PNO1_MOUSE]
	Sequence	# Proteins	# Protein Groups	Activation Type	Modifications	Probability	XCorr	Δ Score	Rank	Charge	MH+ [Da]	ΔM [ppm]	First Scan	Last Scan	RT [min]	MSOrder	Ions Matched	Annotation
	RQAEQSSAAGQDGEAGR	1	1	CID		1	2.51476	0	1	3	1717.93	-811.682	5632	5632	29.3056	MS2	21/64
		Accession #	Coverage	# Peptides	#AAs	MW [Da]	Score	Description
		Q9CPS7	6.85	1	248	27436.6	2.51476	RNA-binding protein PNO1 - Mus musculus (Mouse) - [PNO1_MOUSE]
Q45401	6.53	1	245	27412.8	5.08311	UPF0249 protein in cel operon - Bacillus stearothermophilus (Geobacillus stearothermophilus) - [YCEL_BACST]
	Sequence	# Proteins	# Protein Groups	Activation Type	Modifications	Probability	XCorr	Δ Score	Rank	Charge	MH+ [Da]	ΔM [ppm]	First Scan	Last Scan	RT [min]	MSOrder	Ions Matched	Annotation
	MPRYcIVNADDFGYSK	1	1	CID	C5(Carbamidomethyl)	5.22473	2.62363	0.000243119	2	3	1936.34	-866.398	5757	5757	29.966	MS2	22/60
		Accession #	Coverage	# Peptides	#AAs	MW [Da]	Score	Description
		Q45401	6.53	1	245	27412.8	5.08311	UPF0249 protein in cel operon - Bacillus stearothermophilus (Geobacillus stearothermophilus) - [YCEL_BACST]
Q5P2G1	6.49	2	262	27640.7	4.98288	Indole-3-glycerol phosphate synthase - Azoarcus sp. (strain EbN1) (Aromatoleum aromaticum (strain EbN1)) - [TRPC_AZOSE]
	Sequence	# Proteins	# Protein Groups	Activation Type	Modifications	Probability	XCorr	Δ Score	Rank	Charge	MH+ [Da]	ΔM [ppm]	First Scan	Last Scan	RT [min]	MSOrder	Ions Matched	Annotation
	RDEVAAGSVARPLAQVR	1	1	CID		1	2.86494	0	1	2	1794.84	-1203.25	6437	6437	33.6317	MS2	14/32
		Accession #	Coverage	# Peptides	#AAs	MW [Da]	Score	Description
		Q5P2G1	6.49	2	262	27640.7	4.98288	Indole-3-glycerol phosphate synthase - Azoarcus sp. (strain EbN1) (Aromatoleum aromaticum (strain EbN1)) - [TRPC_AZOSE]
	RDEVAAGSVARPLAQVR	1	1	CID		1	2.11794	0.0368674	3	2	1795.02	-1020.39	6488	6488	33.9021	MS2	11/32
		Accession #	Coverage	# Peptides	#AAs	MW [Da]	Score	Description
		Q5P2G1	6.49	2	262	27640.7	4.98288	Indole-3-glycerol phosphate synthase - Azoarcus sp. (strain EbN1) (Aromatoleum aromaticum (strain EbN1)) - [TRPC_AZOSE]
Q13TQ2	6.43	1	420	44937.6	3.03146	UDP-N-acetylglucosamine 1-carboxyvinyltransferase - Burkholderia xenovorans (strain LB400) - [MURA_BURXL]
	Sequence	# Proteins	# Protein Groups	Activation Type	Modifications	Probability	XCorr	Δ Score	Rank	Charge	MH+ [Da]	ΔM [ppm]	First Scan	Last Scan	RT [min]	MSOrder	Ions Matched	Annotation
	VMATDLRASASLVIAALRADGETLIDR	1	1	CID		3.80793	3.03146	0.000718956	2	3	2830.4	116.121	8271	8271	43.6748	MS2	25/104
		Accession #	Coverage	# Peptides	#AAs	MW [Da]	Score	Description
		Q13TQ2	6.43	1	420	44937.6	3.03146	UDP-N-acetylglucosamine 1-carboxyvinyltransferase - Burkholderia xenovorans (strain LB400) - [MURA_BURXL]
A6YGB8	6.4	4	344	38125	15.562	Photosystem Q(B) protein - Leptosira terrestris (Pleurastrum terrestre) - [PSBA_LEPTE]
	Sequence	# Proteins	# Protein Groups	Activation Type	Modifications	Probability	XCorr	Δ Score	Rank	Charge	MH+ [Da]	ΔM [ppm]	First Scan	Last Scan	RT [min]	MSOrder	Ions Matched	Annotation
	VLNTWADIINR	4	1	CID		22.4782	2.84543	0	3	2	1314.95	-568.057	7592	7592	39.9374	MS2	16/20
		Accession #	Coverage	# Peptides	#AAs	MW [Da]	Score	Description
		A6YGB8	6.4	4	344	38125	15.562	Photosystem Q(B) protein - Leptosira terrestris (Pleurastrum terrestre) - [PSBA_LEPTE]
	VLNTWADIINR	4	1	CID		16.6425	2.81476	0	3	2	1315.26	-257.51	7599	7599	39.9766	MS2	17/20
		Accession #	Coverage	# Peptides	#AAs	MW [Da]	Score	Description
		A6YGB8	6.4	4	344	38125	15.562	Photosystem Q(B) protein - Leptosira terrestris (Pleurastrum terrestre) - [PSBA_LEPTE]
	ANLGMEVMHER	100	1	CID		22.1763	2.10364	0	1	2	1288.15	638.408	5874	5874	30.598	MS2	13/20
		Accession #	Coverage	# Peptides	#AAs	MW [Da]	Score	Description
		A6YGB8	6.4	4	344	38125	15.562	Photosystem Q(B) protein - Leptosira terrestris (Pleurastrum terrestre) - [PSBA_LEPTE]
	ANLGMEVMHER	100	1	CID		24.1494	2.02858	0	1	2	1287.18	-329	5932	5932	30.9039	MS2	13/20
		Accession #	Coverage	# Peptides	#AAs	MW [Da]	Score	Description
		A6YGB8	6.4	4	344	38125	15.562	Photosystem Q(B) protein - Leptosira terrestris (Pleurastrum terrestre) - [PSBA_LEPTE]
P59104	6.38	1	141	15997.8	5.83243	Cell wall hydrolase cwlJ - Oceanobacillus iheyensis - [CWLJ_OCEIH]
	Sequence	# Proteins	# Protein Groups	Activation Type	Modifications	Probability	XCorr	Δ Score	Rank	Charge	MH+ [Da]	ΔM [ppm]	First Scan	Last Scan	RT [min]	MSOrder	Ions Matched	Annotation
	QSEIRLARR	1	1	CID		1	2.08023	0.134335	10	2	1129.93	625.373	3334	3334	17.3224	MS2	11/16
		Accession #	Coverage	# Peptides	#AAs	MW [Da]	Score	Description
		P59104	6.38	1	141	15997.8	5.83243	Cell wall hydrolase cwlJ - Oceanobacillus iheyensis - [CWLJ_OCEIH]
P20866	6.32	1	269	28580.4	4.36785	Chlorophyll a-b binding protein, chloroplast precursor - Physcomitrella patens (Moss) - [CB2_PHYPA]
	Sequence	# Proteins	# Protein Groups	Activation Type	Modifications	Probability	XCorr	Δ Score	Rank	Charge	MH+ [Da]	ΔM [ppm]	First Scan	Last Scan	RT [min]	MSOrder	Ions Matched	Annotation
	WAmLGALGcLTPELLAK	1	1	CID	M3(Oxidation) C9(Carbamidomethyl)	25.127	2.55251	0	1	2	1860.75	-531.11	8813	8813	46.6651	MS2	19/32
		Accession #	Coverage	# Peptides	#AAs	MW [Da]	Score	Description
		P20866	6.32	1	269	28580.4	4.36785	Chlorophyll a-b binding protein, chloroplast precursor - Physcomitrella patens (Moss) - [CB2_PHYPA]
Q9PD79	6.25	1	304	34864.3	2.24324	Sulfate adenylyltransferase subunit 2 - Xylella fastidiosa - [CYSD_XYLFA]
	Sequence	# Proteins	# Protein Groups	Activation Type	Modifications	Probability	XCorr	Δ Score	Rank	Charge	MH+ [Da]	ΔM [ppm]	First Scan	Last Scan	RT [min]	MSOrder	Ions Matched	Annotation
	LIDYVPGASmESKKIEGYF	1	1	CID	M10(Oxidation)	1	2.24324	0	1	2	2163.92	-565.288	6593	6593	34.4869	MS2	10/36
		Accession #	Coverage	# Peptides	#AAs	MW [Da]	Score	Description
		Q9PD79	6.25	1	304	34864.3	2.24324	Sulfate adenylyltransferase subunit 2 - Xylella fastidiosa - [CYSD_XYLFA]
Q9TNF8	6.23	3	353	38707.4	9.62517	Photosystem Q(B) protein precursor - Conocephalum supradecompositum (Liverwort) - [PSBA_CONSU]
	Sequence	# Proteins	# Protein Groups	Activation Type	Modifications	Probability	XCorr	Δ Score	Rank	Charge	MH+ [Da]	ΔM [ppm]	First Scan	Last Scan	RT [min]	MSOrder	Ions Matched	Annotation
	VINTWADIINR	92	1	CID		22.4782	2.84543	0	4	2	1314.95	-568.057	7592	7592	39.9374	MS2	16/20
		Accession #	Coverage	# Peptides	#AAs	MW [Da]	Score	Description
		Q9TNF8	6.23	3	353	38707.4	9.62517	Photosystem Q(B) protein precursor - Conocephalum supradecompositum (Liverwort) - [PSBA_CONSU]
	VINTWADIINR	92	1	CID		16.6425	2.81476	0	1	2	1315.26	-257.51	7599	7599	39.9766	MS2	17/20
		Accession #	Coverage	# Peptides	#AAs	MW [Da]	Score	Description
		Q9TNF8	6.23	3	353	38707.4	9.62517	Photosystem Q(B) protein precursor - Conocephalum supradecompositum (Liverwort) - [PSBA_CONSU]
	VINTWADIINRANPGMEVMHER	1	1	CID		1	2.20867	0	1	2	2569.21	1248.65	7493	7493	39.3925	MS2	12/42
		Accession #	Coverage	# Peptides	#AAs	MW [Da]	Score	Description
		Q9TNF8	6.23	3	353	38707.4	9.62517	Photosystem Q(B) protein precursor - Conocephalum supradecompositum (Liverwort) - [PSBA_CONSU]
Q39CP0	6.02	1	332	34036.8	2.22156	Glycerol-3-phosphate dehydrogenase [NAD(P)+] - Burkholderia sp. (strain 383) (Burkholderia cepacia (strain ATCC 17760 / NCIB 9086 / R18194)) - [GPDA_BURS3]
	Sequence	# Proteins	# Protein Groups	Activation Type	Modifications	Probability	XCorr	Δ Score	Rank	Charge	MH+ [Da]	ΔM [ppm]	First Scan	Last Scan	RT [min]	MSOrder	Ions Matched	Annotation
	EVGQSLPVALTVASTSAEcR	1	1	CID	C19(Carbamidomethyl)	1	2.22156	0.132127	2	2	2075.77	-567.531	6333	6333	33.0735	MS2	12/38
		Accession #	Coverage	# Peptides	#AAs	MW [Da]	Score	Description
		Q39CP0	6.02	1	332	34036.8	2.22156	Glycerol-3-phosphate dehydrogenase [NAD(P)+] - Burkholderia sp. (strain 383) (Burkholderia cepacia (strain ATCC 17760 / NCIB 9086 / R18194)) - [GPDA_BURS3]
P42815	5.86	1	222	25609.1	2.60787	Ribonuclease 3 precursor - Arabidopsis thaliana (Mouse-ear cress) - [RNS3_ARATH]
	Sequence	# Proteins	# Protein Groups	Activation Type	Modifications	Probability	XCorr	Δ Score	Rank	Charge	MH+ [Da]	ΔM [ppm]	First Scan	Last Scan	RT [min]	MSOrder	Ions Matched	Annotation
	QVVGFAPGIEcNK	1	1	CID	C11(Carbamidomethyl)	1	2.60787	0.338287	4	3	1420.4	749.94	7071	7071	37.09	MS2	18/48
		Accession #	Coverage	# Peptides	#AAs	MW [Da]	Score	Description
		P42815	5.86	1	222	25609.1	2.60787	Ribonuclease 3 precursor - Arabidopsis thaliana (Mouse-ear cress) - [RNS3_ARATH]
Q6FP02	5.68	3	176	20646.1	10.716	Pre-mRNA-splicing factor CWC25 - Candida glabrata (Yeast) (Torulopsis glabrata) - [CWC25_CANGA]
	Sequence	# Proteins	# Protein Groups	Activation Type	Modifications	Probability	XCorr	Δ Score	Rank	Charge	MH+ [Da]	ΔM [ppm]	First Scan	Last Scan	RT [min]	MSOrder	Ions Matched	Annotation
	EQRLLEEDEK	1	1	CID		1	2.85723	0	1	3	1289.96	573.193	5090	5090	26.4394	MS2	17/36
		Accession #	Coverage	# Peptides	#AAs	MW [Da]	Score	Description
		Q6FP02	5.68	3	176	20646.1	10.716	Pre-mRNA-splicing factor CWC25 - Candida glabrata (Yeast) (Torulopsis glabrata) - [CWC25_CANGA]
	EQRLLEEDEK	1	1	CID		1	2.76219	0	1	3	1289.76	371.502	5084	5084	26.4078	MS2	20/36
		Accession #	Coverage	# Peptides	#AAs	MW [Da]	Score	Description
		Q6FP02	5.68	3	176	20646.1	10.716	Pre-mRNA-splicing factor CWC25 - Candida glabrata (Yeast) (Torulopsis glabrata) - [CWC25_CANGA]
	EQRLLEEDEK	1	1	CID		1	2.61834	0.00170977	2	3	1289.99	605.145	5230	5230	27.1814	MS2	17/36
		Accession #	Coverage	# Peptides	#AAs	MW [Da]	Score	Description
		Q6FP02	5.68	3	176	20646.1	10.716	Pre-mRNA-splicing factor CWC25 - Candida glabrata (Yeast) (Torulopsis glabrata) - [CWC25_CANGA]
P53208	5.49	1	328	37912.7	2.30332	Uncharacterized abhydrolase domain-containing protein YGR015C - Saccharomyces cerevisiae (Baker's yeast) - [YG19_YEAST]
	Sequence	# Proteins	# Protein Groups	Activation Type	Modifications	Probability	XCorr	Δ Score	Rank	Charge	MH+ [Da]	ΔM [ppm]	First Scan	Last Scan	RT [min]	MSOrder	Ions Matched	Annotation
	KcGGAVALYFANGFLSVK	1	1	CID	C2(Carbamidomethyl)	1	2.30332	0	1	2	1901.92	-1335.85	6638	6638	34.7298	MS2	11/34
		Accession #	Coverage	# Peptides	#AAs	MW [Da]	Score	Description
		P53208	5.49	1	328	37912.7	2.30332	Uncharacterized abhydrolase domain-containing protein YGR015C - Saccharomyces cerevisiae (Baker's yeast) - [YG19_YEAST]
O74551	5.46	1	238	26871.7	2.8911	Uncharacterized protein C777.12c precursor - Schizosaccharomyces pombe (Fission yeast) - [YCVC_SCHPO]
	Sequence	# Proteins	# Protein Groups	Activation Type	Modifications	Probability	XCorr	Δ Score	Rank	Charge	MH+ [Da]	ΔM [ppm]	First Scan	Last Scan	RT [min]	MSOrder	Ions Matched	Annotation
	QKQAAAAAAAAAK	1	1	CID		16.9894	2.8911	0	1	2	1171.09	-248.001	5352	5352	27.8245	MS2	19/24
		Accession #	Coverage	# Peptides	#AAs	MW [Da]	Score	Description
		O74551	5.46	1	238	26871.7	2.8911	Uncharacterized protein C777.12c precursor - Schizosaccharomyces pombe (Fission yeast) - [YCVC_SCHPO]
A4WAR9	5.27	1	474	50872.7	3.14763	Gamma-aminobutyraldehyde dehydrogenase - Enterobacter sp. (strain 638) - [ABDH_ENT38]
	Sequence	# Proteins	# Protein Groups	Activation Type	Modifications	Probability	XCorr	Δ Score	Rank	Charge	MH+ [Da]	ΔM [ppm]	First Scan	Last Scan	RT [min]	MSOrder	Ions Matched	Annotation
	VEGGGYFFEPTLLAGAKQEDAIVQR	1	1	CID		1	3.14763	0	1	3	2695.64	-1380.68	7683	7683	40.4366	MS2	19/96
		Accession #	Coverage	# Peptides	#AAs	MW [Da]	Score	Description
		A4WAR9	5.27	1	474	50872.7	3.14763	Gamma-aminobutyraldehyde dehydrogenase - Enterobacter sp. (strain 638) - [ABDH_ENT38]
		Accession #	Coverage	# Peptides	#AAs	MW [Da]	Score	Description
		A4WAR9	5.27	1	474	50872.7	3.14763	Gamma-aminobutyraldehyde dehydrogenase - Enterobacter sp. (strain 638) - [ABDH_ENT38]
Q6DNS5	5.17	1	484	55040.9	2.85106	RNA-directed RNA polymerase catalytic subunit - Influenza A virus (strain A/Chicken/Hong Kong/31.2/2002 H5N1 genotype X1) - [RDRP_I02A2]
	Sequence	# Proteins	# Protein Groups	Activation Type	Modifications	Probability	XCorr	Δ Score	Rank	Charge	MH+ [Da]	ΔM [ppm]	First Scan	Last Scan	RT [min]	MSOrder	Ions Matched	Annotation
	SNDLTANESGRLIDFLKDVMESMDK	5	1	CID		1	2.85106	0.0601864	5	3	2830.4	227.621	8271	8271	43.6748	MS2	20/96
		Accession #	Coverage	# Peptides	#AAs	MW [Da]	Score	Description
		Q6DNS5	5.17	1	484	55040.9	2.85106	RNA-directed RNA polymerase catalytic subunit - Influenza A virus (strain A/Chicken/Hong Kong/31.2/2002 H5N1 genotype X1) - [RDRP_I02A2]
Q21IY4	5.12	2	215	24251.1	4.10361	3-isopropylmalate dehydratase small subunit - Saccharophagus degradans (strain 2-40 / ATCC 43961 / DSM 17024) - [LEUD_SACD2]
	Sequence	# Proteins	# Protein Groups	Activation Type	Modifications	Probability	XCorr	Δ Score	Rank	Charge	MH+ [Da]	ΔM [ppm]	First Scan	Last Scan	RT [min]	MSOrder	Ions Matched	Annotation
	RYEGASVLLAR	1	1	CID		1	2.07005	0	1	2	1234.99	-438.764	5295	5295	27.5206	MS2	13/20
		Accession #	Coverage	# Peptides	#AAs	MW [Da]	Score	Description
		Q21IY4	5.12	2	215	24251.1	4.10361	3-isopropylmalate dehydratase small subunit - Saccharophagus degradans (strain 2-40 / ATCC 43961 / DSM 17024) - [LEUD_SACD2]
	RYEGASVLLAR	1	1	CID		1	2.03356	0	1	2	1234.54	-885.663	5309	5309	27.5948	MS2	11/20
		Accession #	Coverage	# Peptides	#AAs	MW [Da]	Score	Description
		Q21IY4	5.12	2	215	24251.1	4.10361	3-isopropylmalate dehydratase small subunit - Saccharophagus degradans (strain 2-40 / ATCC 43961 / DSM 17024) - [LEUD_SACD2]
Q4K5R9	5.04	1	417	44864	2.2195	Serine hydroxymethyltransferase 1 - Pseudomonas fluorescens (strain Pf-5 / ATCC BAA-477) - [GLYA1_PSEF5]
	Sequence	# Proteins	# Protein Groups	Activation Type	Modifications	Probability	XCorr	Δ Score	Rank	Charge	MH+ [Da]	ΔM [ppm]	First Scan	Last Scan	RT [min]	MSOrder	Ions Matched	Annotation
	LNSAVFPGAQGGPLEHVIAAK	4	1	CID		1	2.2195	0.00384817	2	2	2076	-1394.59	6339	6339	33.106	MS2	11/40
		Accession #	Coverage	# Peptides	#AAs	MW [Da]	Score	Description
		Q4K5R9	5.04	1	417	44864	2.2195	Serine hydroxymethyltransferase 1 - Pseudomonas fluorescens (strain Pf-5 / ATCC BAA-477) - [GLYA1_PSEF5]
Q4FZU1	4.91	2	265	29993.9	6.04719	Ubiquinone biosynthesis protein COQ4 homolog - Rattus norvegicus (Rat) - [COQ4_RAT]
	Sequence	# Proteins	# Protein Groups	Activation Type	Modifications	Probability	XCorr	Δ Score	Rank	Charge	MH+ [Da]	ΔM [ppm]	First Scan	Last Scan	RT [min]	MSOrder	Ions Matched	Annotation
	RAPcVLNIYYEQR	2	1	CID	C4(Carbamidomethyl)	1	2.15373	0	1	2	1682.84	-101.857	4204	4204	21.8159	MS2	11/24
		Accession #	Coverage	# Peptides	#AAs	MW [Da]	Score	Description
		Q4FZU1	4.91	2	265	29993.9	6.04719	Ubiquinone biosynthesis protein COQ4 homolog - Rattus norvegicus (Rat) - [COQ4_RAT]
	RAPcVLNIYYEQR	2	1	CID	C4(Carbamidomethyl)	1	2.09824	0.0725418	2	2	1682.83	-119.435	4340	4340	22.5235	MS2	9/24
		Accession #	Coverage	# Peptides	#AAs	MW [Da]	Score	Description
		Q4FZU1	4.91	2	265	29993.9	6.04719	Ubiquinone biosynthesis protein COQ4 homolog - Rattus norvegicus (Rat) - [COQ4_RAT]
		Accession #	Coverage	# Peptides	#AAs	MW [Da]	Score	Description
		Q4FZU1	4.91	2	265	29993.9	6.04719	Ubiquinone biosynthesis protein COQ4 homolog - Rattus norvegicus (Rat) - [COQ4_RAT]
		Accession #	Coverage	# Peptides	#AAs	MW [Da]	Score	Description
		Q4FZU1	4.91	2	265	29993.9	6.04719	Ubiquinone biosynthesis protein COQ4 homolog - Rattus norvegicus (Rat) - [COQ4_RAT]
Q0SGN1	4.91	1	550	59162	2.66064	Arginyl-tRNA synthetase - Rhodococcus sp. (strain RHA1) - [SYR_RHOSR]
	Sequence	# Proteins	# Protein Groups	Activation Type	Modifications	Probability	XCorr	Δ Score	Rank	Charge	MH+ [Da]	ΔM [ppm]	First Scan	Last Scan	RT [min]	MSOrder	Ions Matched	Annotation
	NAADLGIAVADPDFSLLVSEQEGDLIR	1	1	CID		1	2.66064	0.122956	8	3	2830.4	274.511	8271	8271	43.6748	MS2	17/104
		Accession #	Coverage	# Peptides	#AAs	MW [Da]	Score	Description
		Q0SGN1	4.91	1	550	59162	2.66064	Arginyl-tRNA synthetase - Rhodococcus sp. (strain RHA1) - [SYR_RHOSR]
		Accession #	Coverage	# Peptides	#AAs	MW [Da]	Score	Description
		Q0SGN1	4.91	1	550	59162	2.66064	Arginyl-tRNA synthetase - Rhodococcus sp. (strain RHA1) - [SYR_RHOSR]
		Accession #	Coverage	# Peptides	#AAs	MW [Da]	Score	Description
		Q0SGN1	4.91	1	550	59162	2.66064	Arginyl-tRNA synthetase - Rhodococcus sp. (strain RHA1) - [SYR_RHOSR]
		Accession #	Coverage	# Peptides	#AAs	MW [Da]	Score	Description
		Q0SGN1	4.91	1	550	59162	2.66064	Arginyl-tRNA synthetase - Rhodococcus sp. (strain RHA1) - [SYR_RHOSR]
		Accession #	Coverage	# Peptides	#AAs	MW [Da]	Score	Description
		Q0SGN1	4.91	1	550	59162	2.66064	Arginyl-tRNA synthetase - Rhodococcus sp. (strain RHA1) - [SYR_RHOSR]
Q1BRU9	4.85	1	206	22980.2	2.22952	50S ribosomal protein L4 - Burkholderia cenocepacia (strain AU 1054) - [RL4_BURCA]
	Sequence	# Proteins	# Protein Groups	Activation Type	Modifications	Probability	XCorr	Δ Score	Rank	Charge	MH+ [Da]	ΔM [ppm]	First Scan	Last Scan	RT [min]	MSOrder	Ions Matched	Annotation
	AGMSSSPLWR	11	1	CID		1	2.22952	0.165489	6	2	1091.09	-1178.34	4635	4635	24.0633	MS2	10/18
		Accession #	Coverage	# Peptides	#AAs	MW [Da]	Score	Description
		Q1BRU9	4.85	1	206	22980.2	2.22952	50S ribosomal protein L4 - Burkholderia cenocepacia (strain AU 1054) - [RL4_BURCA]
Q1RJM1	4.8	1	229	26061.8	4.76058	DNA polymerase III subunit epsilon - Rickettsia bellii (strain RML369-C) - [DPO3E_RICBR]
	Sequence	# Proteins	# Protein Groups	Activation Type	Modifications	Probability	XCorr	Δ Score	Rank	Charge	MH+ [Da]	ΔM [ppm]	First Scan	Last Scan	RT [min]	MSOrder	Ions Matched	Annotation
	AAKINNLSYNR	1	1	CID		1	2.63066	0.0919736	3	3	1263.08	-1346.58	4961	4961	25.7596	MS2	18/40
		Accession #	Coverage	# Peptides	#AAs	MW [Da]	Score	Description
		Q1RJM1	4.8	1	229	26061.8	4.76058	DNA polymerase III subunit epsilon - Rickettsia bellii (strain RML369-C) - [DPO3E_RICBR]
		Accession #	Coverage	# Peptides	#AAs	MW [Da]	Score	Description
		Q1RJM1	4.8	1	229	26061.8	4.76058	DNA polymerase III subunit epsilon - Rickettsia bellii (strain RML369-C) - [DPO3E_RICBR]
Q6LVB6	4.78	1	209	22383.8	17.5758	50S ribosomal protein L3 - Photobacterium profundum (Photobacterium sp. (strain SS9)) - [RL3_PHOPR]
	Sequence	# Proteins	# Protein Groups	Activation Type	Modifications	Probability	XCorr	Δ Score	Rank	Charge	MH+ [Da]	ΔM [ppm]	First Scan	Last Scan	RT [min]	MSOrder	Ions Matched	Annotation
	KMAGHMGAER	10	1	CID		1	2.03676	0	1	2	1087.73	-570.042	4700	4700	24.3972	MS2	11/18
		Accession #	Coverage	# Peptides	#AAs	MW [Da]	Score	Description
		Q6LVB6	4.78	1	209	22383.8	17.5758	50S ribosomal protein L3 - Photobacterium profundum (Photobacterium sp. (strain SS9)) - [RL3_PHOPR]
Q9FFW4	4.38	1	411	47719.7	13.9991	Putative FBD-associated F-box protein At5g38570 - Arabidopsis thaliana (Mouse-ear cress) - [FBD16_ARATH]
	Sequence	# Proteins	# Protein Groups	Activation Type	Modifications	Probability	XCorr	Δ Score	Rank	Charge	MH+ [Da]	ΔM [ppm]	First Scan	Last Scan	RT [min]	MSOrder	Ions Matched	Annotation
	YLQQLISGcPVLEDLSLR	1	1	CID	C9(Carbamidomethyl)	1	2.03811	0.228628	2	2	2104.55	-911.362	8762	8762	46.3791	MS2	12/34
		Accession #	Coverage	# Peptides	#AAs	MW [Da]	Score	Description
		Q9FFW4	4.38	1	411	47719.7	13.9991	Putative FBD-associated F-box protein At5g38570 - Arabidopsis thaliana (Mouse-ear cress) - [FBD16_ARATH]
P13509	4.31	1	418	44779.7	2.22958	Cobalt-zinc-cadmium resistance protein czcC precursor - Ralstonia metallidurans (strain CH34 / ATCC 43123 / DSM 2839) - [CZCC_RALME]
	Sequence	# Proteins	# Protein Groups	Activation Type	Modifications	Probability	XCorr	Δ Score	Rank	Charge	MH+ [Da]	ΔM [ppm]	First Scan	Last Scan	RT [min]	MSOrder	Ions Matched	Annotation
	ISLTRNLLMASNQLSVSR	1	1	CID		1	2.22958	0	1	2	2002.92	-1444.18	5051	5051	26.2312	MS2	12/34
		Accession #	Coverage	# Peptides	#AAs	MW [Da]	Score	Description
		P13509	4.31	1	418	44779.7	2.22958	Cobalt-zinc-cadmium resistance protein czcC precursor - Ralstonia metallidurans (strain CH34 / ATCC 43123 / DSM 2839) - [CZCC_RALME]
		Accession #	Coverage	# Peptides	#AAs	MW [Da]	Score	Description
		P13509	4.31	1	418	44779.7	2.22958	Cobalt-zinc-cadmium resistance protein czcC precursor - Ralstonia metallidurans (strain CH34 / ATCC 43123 / DSM 2839) - [CZCC_RALME]
Q4ZFU1	4.25	1	306	34110.7	3.96311	Sphingomyelin phosphodiesterase D 3 precursor - Loxosceles arizonica (Arizona brown spider) - [SMD3_LOXAR]
	Sequence	# Proteins	# Protein Groups	Activation Type	Modifications	Probability	XCorr	Δ Score	Rank	Charge	MH+ [Da]	ΔM [ppm]	First Scan	Last Scan	RT [min]	MSOrder	Ions Matched	Annotation
	WEHFNEFLKGLRK	1	1	CID		1	2.184	0.0029909	2	2	1705.84	859.03	6860	6860	35.9381	MS2	12/24
		Accession #	Coverage	# Peptides	#AAs	MW [Da]	Score	Description
		Q4ZFU1	4.25	1	306	34110.7	3.96311	Sphingomyelin phosphodiesterase D 3 precursor - Loxosceles arizonica (Arizona brown spider) - [SMD3_LOXAR]
		Accession #	Coverage	# Peptides	#AAs	MW [Da]	Score	Description
		Q4ZFU1	4.25	1	306	34110.7	3.96311	Sphingomyelin phosphodiesterase D 3 precursor - Loxosceles arizonica (Arizona brown spider) - [SMD3_LOXAR]
P14501	4.12	1	437	47380.4	2.37264	Neomycin resistance protein - Streptomyces cyanogenus - [NEOR_STRCY]
	Sequence	# Proteins	# Protein Groups	Activation Type	Modifications	Probability	XCorr	Δ Score	Rank	Charge	MH+ [Da]	ΔM [ppm]	First Scan	Last Scan	RT [min]	MSOrder	Ions Matched	Annotation
	EISMDALGELVQSAGQSR	1	1	CID		1	2.37264	0.109326	3	2	1892.09	-5.28945	8835	8835	46.7857	MS2	10/34
		Accession #	Coverage	# Peptides	#AAs	MW [Da]	Score	Description
		P14501	4.12	1	437	47380.4	2.37264	Neomycin resistance protein - Streptomyces cyanogenus - [NEOR_STRCY]
Q92MB5	4.02	1	398	43024	2.19056	Probable tRNA - Rhizobium meliloti (Sinorhizobium meliloti) - [TRMU_RHIME]
	Sequence	# Proteins	# Protein Groups	Activation Type	Modifications	Probability	XCorr	Δ Score	Rank	Charge	MH+ [Da]	ΔM [ppm]	First Scan	Last Scan	RT [min]	MSOrder	Ions Matched	Annotation
	SETRALAEEMGLVVAK	1	1	CID		1	2.19056	0	1	2	1705.84	847.53	6860	6860	35.9381	MS2	12/30
		Accession #	Coverage	# Peptides	#AAs	MW [Da]	Score	Description
		Q92MB5	4.02	1	398	43024	2.19056	Probable tRNA - Rhizobium meliloti (Sinorhizobium meliloti) - [TRMU_RHIME]
A0QVB9	4	1	275	29387.5	2.19267	Elongation factor Ts - Mycobacterium smegmatis (strain ATCC 700084 / mc(2)155) - [EFTS_MYCS2]
	Sequence	# Proteins	# Protein Groups	Activation Type	Modifications	Probability	XCorr	Δ Score	Rank	Charge	MH+ [Da]	ΔM [ppm]	First Scan	Last Scan	RT [min]	MSOrder	Ions Matched	Annotation
	ANDIETLKAAK	1	1	CID		1	2.19267	0	1	2	1173.92	-419.899	6928	6928	36.3106	MS2	12/20
		Accession #	Coverage	# Peptides	#AAs	MW [Da]	Score	Description
		A0QVB9	4	1	275	29387.5	2.19267	Elongation factor Ts - Mycobacterium smegmatis (strain ATCC 700084 / mc(2)155) - [EFTS_MYCS2]
Q2KIH4	3.84	2	365	41401.1	6.28394	Ribosome biogenesis regulatory protein homolog - Bos taurus (Bovine) - [RRS1_BOVIN]
	Sequence	# Proteins	# Protein Groups	Activation Type	Modifications	Probability	XCorr	Δ Score	Rank	Charge	MH+ [Da]	ΔM [ppm]	First Scan	Last Scan	RT [min]	MSOrder	Ions Matched	Annotation
	RKFQPLFGDFAAER	1	1	CID		1	2.26236	0	1	2	1682.83	-98.4148	4340	4340	22.5235	MS2	12/26
		Accession #	Coverage	# Peptides	#AAs	MW [Da]	Score	Description
		Q2KIH4	3.84	2	365	41401.1	6.28394	Ribosome biogenesis regulatory protein homolog - Bos taurus (Bovine) - [RRS1_BOVIN]
	RKFQPLFGDFAAER	1	1	CID		1	2.03842	0.0535405	2	2	1682.84	-80.8367	4204	4204	21.8159	MS2	13/26
		Accession #	Coverage	# Peptides	#AAs	MW [Da]	Score	Description
		Q2KIH4	3.84	2	365	41401.1	6.28394	Ribosome biogenesis regulatory protein homolog - Bos taurus (Bovine) - [RRS1_BOVIN]
		Accession #	Coverage	# Peptides	#AAs	MW [Da]	Score	Description
		Q2KIH4	3.84	2	365	41401.1	6.28394	Ribosome biogenesis regulatory protein homolog - Bos taurus (Bovine) - [RRS1_BOVIN]
O14829	3.83	1	653	75744	2.98889	Serine/threonine-protein phosphatase with EF-hands 1 - Homo sapiens (Human) - [PPE1_HUMAN]
	Sequence	# Proteins	# Protein Groups	Activation Type	Modifications	Probability	XCorr	Δ Score	Rank	Charge	MH+ [Da]	ΔM [ppm]	First Scan	Last Scan	RT [min]	MSOrder	Ions Matched	Annotation
	SLSSNLVNIDQNGNVEYMSSFQNIR	1	1	CID		1	2.98889	0.0147501	3	3	2830.4	-698.009	8271	8271	43.6748	MS2	18/96
		Accession #	Coverage	# Peptides	#AAs	MW [Da]	Score	Description
		O14829	3.83	1	653	75744	2.98889	Serine/threonine-protein phosphatase with EF-hands 1 - Homo sapiens (Human) - [PPE1_HUMAN]
		Accession #	Coverage	# Peptides	#AAs	MW [Da]	Score	Description
		O14829	3.83	1	653	75744	2.98889	Serine/threonine-protein phosphatase with EF-hands 1 - Homo sapiens (Human) - [PPE1_HUMAN]
		Accession #	Coverage	# Peptides	#AAs	MW [Da]	Score	Description
		O14829	3.83	1	653	75744	2.98889	Serine/threonine-protein phosphatase with EF-hands 1 - Homo sapiens (Human) - [PPE1_HUMAN]
		Accession #	Coverage	# Peptides	#AAs	MW [Da]	Score	Description
		O14829	3.83	1	653	75744	2.98889	Serine/threonine-protein phosphatase with EF-hands 1 - Homo sapiens (Human) - [PPE1_HUMAN]
P94695	3.72	1	618	67165.8	2.58721	Chaperone protein dnaK - Deinococcus proteolyticus - [DNAK_DEIPR]
	Sequence	# Proteins	# Protein Groups	Activation Type	Modifications	Probability	XCorr	Δ Score	Rank	Charge	MH+ [Da]	ΔM [ppm]	First Scan	Last Scan	RT [min]	MSOrder	Ions Matched	Annotation
	RNALDQMRVQALQQIDENAVRPK	1	1	CID		1	2.58721	0.0484809	2	3	2694.78	-297.756	7677	7677	40.4053	MS2	18/88
		Accession #	Coverage	# Peptides	#AAs	MW [Da]	Score	Description
		P94695	3.72	1	618	67165.8	2.58721	Chaperone protein dnaK - Deinococcus proteolyticus - [DNAK_DEIPR]
		Accession #	Coverage	# Peptides	#AAs	MW [Da]	Score	Description
		P94695	3.72	1	618	67165.8	2.58721	Chaperone protein dnaK - Deinococcus proteolyticus - [DNAK_DEIPR]
		Accession #	Coverage	# Peptides	#AAs	MW [Da]	Score	Description
		P94695	3.72	1	618	67165.8	2.58721	Chaperone protein dnaK - Deinococcus proteolyticus - [DNAK_DEIPR]
Q49YD7	3.71	1	350	39190.8	6.10657	Uncharacterized peptidase SSP1059 - Staphylococcus saprophyticus subsp. saprophyticus (strain ATCC 15305 / DSM 20229) - [Y1059_STAS1]
	Sequence	# Proteins	# Protein Groups	Activation Type	Modifications	Probability	XCorr	Δ Score	Rank	Charge	MH+ [Da]	ΔM [ppm]	First Scan	Last Scan	RT [min]	MSOrder	Ions Matched	Annotation
	TLRNIKSDSEIEK	1	1	CID		1	2.11786	0.305278	3	2	1532.73	-990.455	4726	4726	24.5315	MS2	13/24
		Accession #	Coverage	# Peptides	#AAs	MW [Da]	Score	Description
		Q49YD7	3.71	1	350	39190.8	6.10657	Uncharacterized peptidase SSP1059 - Staphylococcus saprophyticus subsp. saprophyticus (strain ATCC 15305 / DSM 20229) - [Y1059_STAS1]
		Accession #	Coverage	# Peptides	#AAs	MW [Da]	Score	Description
		Q49YD7	3.71	1	350	39190.8	6.10657	Uncharacterized peptidase SSP1059 - Staphylococcus saprophyticus subsp. saprophyticus (strain ATCC 15305 / DSM 20229) - [Y1059_STAS1]
		Accession #	Coverage	# Peptides	#AAs	MW [Da]	Score	Description
		Q49YD7	3.71	1	350	39190.8	6.10657	Uncharacterized peptidase SSP1059 - Staphylococcus saprophyticus subsp. saprophyticus (strain ATCC 15305 / DSM 20229) - [Y1059_STAS1]
Q7VQI3	3.69	1	298	33201.2	2.55247	UDP-3-O-[3-hydroxymyristoyl] N-acetylglucosamine deacetylase - Blochmannia floridanus - [LPXC_BLOFL]
	Sequence	# Proteins	# Protein Groups	Activation Type	Modifications	Probability	XCorr	Δ Score	Rank	Charge	MH+ [Da]	ΔM [ppm]	First Scan	Last Scan	RT [min]	MSOrder	Ions Matched	Annotation
	SGHTLNNKLLR	1	1	CID		1	2.55247	0.031134	2	3	1252.91	-537.717	5546	5546	28.8495	MS2	19/40
		Accession #	Coverage	# Peptides	#AAs	MW [Da]	Score	Description
		Q7VQI3	3.69	1	298	33201.2	2.55247	UDP-3-O-[3-hydroxymyristoyl] N-acetylglucosamine deacetylase - Blochmannia floridanus - [LPXC_BLOFL]
		Accession #	Coverage	# Peptides	#AAs	MW [Da]	Score	Description
		Q7VQI3	3.69	1	298	33201.2	2.55247	UDP-3-O-[3-hydroxymyristoyl] N-acetylglucosamine deacetylase - Blochmannia floridanus - [LPXC_BLOFL]
		Accession #	Coverage	# Peptides	#AAs	MW [Da]	Score	Description
		Q7VQI3	3.69	1	298	33201.2	2.55247	UDP-3-O-[3-hydroxymyristoyl] N-acetylglucosamine deacetylase - Blochmannia floridanus - [LPXC_BLOFL]
		Accession #	Coverage	# Peptides	#AAs	MW [Da]	Score	Description
		Q7VQI3	3.69	1	298	33201.2	2.55247	UDP-3-O-[3-hydroxymyristoyl] N-acetylglucosamine deacetylase - Blochmannia floridanus - [LPXC_BLOFL]
Q0V6P9	3.66	3	574	63997.3	5.08219	Sulfate adenylyltransferase - Phaeosphaeria nodorum (Septoria nodorum) - [MET3_PHANO]
	Sequence	# Proteins	# Protein Groups	Activation Type	Modifications	Probability	XCorr	Δ Score	Rank	Charge	MH+ [Da]	ΔM [ppm]	First Scan	Last Scan	RT [min]	MSOrder	Ions Matched	Annotation
	YPNGmAVLALLPLAMRmGGPR	1	1	CID	M5(Oxidation) M17(Oxidation)	1	2.55918	0	1	3	2261.18	-609.579	8260	8260	43.6141	MS2	24/80
		Accession #	Coverage	# Peptides	#AAs	MW [Da]	Score	Description
		Q0V6P9	3.66	3	574	63997.3	5.08219	Sulfate adenylyltransferase - Phaeosphaeria nodorum (Septoria nodorum) - [MET3_PHANO]
	YPNGmAVLALLPLAmRMGGPR	1	1	CID	M5(Oxidation) M15(Oxidation)	2.57907	2.52301	0	1	3	2261.37	-421.163	8451	8451	44.6679	MS2	22/80
		Accession #	Coverage	# Peptides	#AAs	MW [Da]	Score	Description
		Q0V6P9	3.66	3	574	63997.3	5.08219	Sulfate adenylyltransferase - Phaeosphaeria nodorum (Septoria nodorum) - [MET3_PHANO]
	YPNGmAVLALLPLAMRmGGPR	1	1	CID	M5(Oxidation) M17(Oxidation)	2.57907	2.52193	0.000430342	2	3	2261.37	-421.163	8451	8451	44.6679	MS2	22/80
		Accession #	Coverage	# Peptides	#AAs	MW [Da]	Score	Description
		Q0V6P9	3.66	3	574	63997.3	5.08219	Sulfate adenylyltransferase - Phaeosphaeria nodorum (Septoria nodorum) - [MET3_PHANO]
		Accession #	Coverage	# Peptides	#AAs	MW [Da]	Score	Description
		Q0V6P9	3.66	3	574	63997.3	5.08219	Sulfate adenylyltransferase - Phaeosphaeria nodorum (Septoria nodorum) - [MET3_PHANO]
		Accession #	Coverage	# Peptides	#AAs	MW [Da]	Score	Description
		Q0V6P9	3.66	3	574	63997.3	5.08219	Sulfate adenylyltransferase - Phaeosphaeria nodorum (Septoria nodorum) - [MET3_PHANO]
		Accession #	Coverage	# Peptides	#AAs	MW [Da]	Score	Description
		Q0V6P9	3.66	3	574	63997.3	5.08219	Sulfate adenylyltransferase - Phaeosphaeria nodorum (Septoria nodorum) - [MET3_PHANO]
		Accession #	Coverage	# Peptides	#AAs	MW [Da]	Score	Description
		Q0V6P9	3.66	3	574	63997.3	5.08219	Sulfate adenylyltransferase - Phaeosphaeria nodorum (Septoria nodorum) - [MET3_PHANO]
		Accession #	Coverage	# Peptides	#AAs	MW [Da]	Score	Description
		Q0V6P9	3.66	3	574	63997.3	5.08219	Sulfate adenylyltransferase - Phaeosphaeria nodorum (Septoria nodorum) - [MET3_PHANO]
Q1GKK5	3.66	1	711	76922.3	2.51434	Polyribonucleotide nucleotidyltransferase - Silicibacter sp. (strain TM1040) - [PNP_SILST]
	Sequence	# Proteins	# Protein Groups	Activation Type	Modifications	Probability	XCorr	Δ Score	Rank	Charge	MH+ [Da]	ΔM [ppm]	First Scan	Last Scan	RT [min]	MSOrder	Ions Matched	Annotation
	VARQADGTVIATLGETSVMANVTYAR	1	1	CID		1	2.51434	0.0752797	3	3	2694.78	-1274.94	7677	7677	40.4053	MS2	17/100
		Accession #	Coverage	# Peptides	#AAs	MW [Da]	Score	Description
		Q1GKK5	3.66	1	711	76922.3	2.51434	Polyribonucleotide nucleotidyltransferase - Silicibacter sp. (strain TM1040) - [PNP_SILST]
Q0VCY1	3.61	1	249	27838.4	7.60556	Vesicle-associated membrane protein-associated protein A - Bos taurus (Bovine) - [VAPA_BOVIN]
	Sequence	# Proteins	# Protein Groups	Activation Type	Modifications	Probability	XCorr	Δ Score	Rank	Charge	MH+ [Da]	ΔM [ppm]	First Scan	Last Scan	RT [min]	MSOrder	Ions Matched	Annotation
	LSEENRLLR	1	1	CID		1	2.23486	0.0699872	3	2	1129.93	-356.317	3334	3334	17.3224	MS2	10/16
		Accession #	Coverage	# Peptides	#AAs	MW [Da]	Score	Description
		Q0VCY1	3.61	1	249	27838.4	7.60556	Vesicle-associated membrane protein-associated protein A - Bos taurus (Bovine) - [VAPA_BOVIN]
Q4FPN5	3.57	2	336	38803.9	8.23853	S-adenosyl-L-methionine-dependent methyltransferase mraW - Pelagibacter ubique - [MRAW_PELUB]
	Sequence	# Proteins	# Protein Groups	Activation Type	Modifications	Probability	XCorr	Δ Score	Rank	Charge	MH+ [Da]	ΔM [ppm]	First Scan	Last Scan	RT [min]	MSOrder	Ions Matched	Annotation
	IFKYFGDEADSK	1	1	CID		1.94989	3.25887	0.173106	2	3	1420.4	-168.16	7071	7071	37.09	MS2	23/44
		Accession #	Coverage	# Peptides	#AAs	MW [Da]	Score	Description
		Q4FPN5	3.57	2	336	38803.9	8.23853	S-adenosyl-L-methionine-dependent methyltransferase mraW - Pelagibacter ubique - [MRAW_PELUB]
	IFKYFGDEADSK	1	1	CID		1	3.15196	0.125336	2	3	1420.87	307.456	7064	7064	37.0509	MS2	19/44
		Accession #	Coverage	# Peptides	#AAs	MW [Da]	Score	Description
		Q4FPN5	3.57	2	336	38803.9	8.23853	S-adenosyl-L-methionine-dependent methyltransferase mraW - Pelagibacter ubique - [MRAW_PELUB]
A0RQM4	3.55	1	310	34558.2	5.99821	Acetyl-coenzyme A carboxylase carboxyl transferase subunit alpha - Campylobacter fetus subsp. fetus (strain 82-40) - [ACCA_CAMFF]
	Sequence	# Proteins	# Protein Groups	Activation Type	Modifications	Probability	XCorr	Δ Score	Rank	Charge	MH+ [Da]	ΔM [ppm]	First Scan	Last Scan	RT [min]	MSOrder	Ions Matched	Annotation
		Accession #	Coverage	# Peptides	#AAs	MW [Da]	Score	Description
		A0RQM4	3.55	1	310	34558.2	5.99821	Acetyl-coenzyme A carboxylase carboxyl transferase subunit alpha - Campylobacter fetus subsp. fetus (strain 82-40) - [ACCA_CAMFF]
	RVIVIAEQKGR	1	1	CID		1	2.12524	0	1	2	1268.81	-720.788	4842	4842	25.1398	MS2	13/20
		Accession #	Coverage	# Peptides	#AAs	MW [Da]	Score	Description
		A0RQM4	3.55	1	310	34558.2	5.99821	Acetyl-coenzyme A carboxylase carboxyl transferase subunit alpha - Campylobacter fetus subsp. fetus (strain 82-40) - [ACCA_CAMFF]
		Accession #	Coverage	# Peptides	#AAs	MW [Da]	Score	Description
		A0RQM4	3.55	1	310	34558.2	5.99821	Acetyl-coenzyme A carboxylase carboxyl transferase subunit alpha - Campylobacter fetus subsp. fetus (strain 82-40) - [ACCA_CAMFF]
		Accession #	Coverage	# Peptides	#AAs	MW [Da]	Score	Description
		A0RQM4	3.55	1	310	34558.2	5.99821	Acetyl-coenzyme A carboxylase carboxyl transferase subunit alpha - Campylobacter fetus subsp. fetus (strain 82-40) - [ACCA_CAMFF]
		Accession #	Coverage	# Peptides	#AAs	MW [Da]	Score	Description
		A0RQM4	3.55	1	310	34558.2	5.99821	Acetyl-coenzyme A carboxylase carboxyl transferase subunit alpha - Campylobacter fetus subsp. fetus (strain 82-40) - [ACCA_CAMFF]
		Accession #	Coverage	# Peptides	#AAs	MW [Da]	Score	Description
		A0RQM4	3.55	1	310	34558.2	5.99821	Acetyl-coenzyme A carboxylase carboxyl transferase subunit alpha - Campylobacter fetus subsp. fetus (strain 82-40) - [ACCA_CAMFF]
Q08684	3.47	2	461	50526.3	7.00014	Photosystem II 44 kDa reaction center protein - Chlamydomonas eugametos - [PSBC_CHLEU]
	Sequence	# Proteins	# Protein Groups	Activation Type	Modifications	Probability	XCorr	Δ Score	Rank	Charge	MH+ [Da]	ΔM [ppm]	First Scan	Last Scan	RT [min]	MSOrder	Ions Matched	Annotation
	LGANVASAQGPTGLGK	4	1	CID		50.0103	2.73554	0	1	2	1440.88	-744.573	5386	5386	28.0051	MS2	22/30
		Accession #	Coverage	# Peptides	#AAs	MW [Da]	Score	Description
		Q08684	3.47	2	461	50526.3	7.00014	Photosystem II 44 kDa reaction center protein - Chlamydomonas eugametos - [PSBC_CHLEU]
	LGANVASAQGPTGLGK	4	1	CID		7.49596	2.43562	0	1	2	1440.61	-1018.5	5369	5369	27.9167	MS2	19/30
		Accession #	Coverage	# Peptides	#AAs	MW [Da]	Score	Description
		Q08684	3.47	2	461	50526.3	7.00014	Photosystem II 44 kDa reaction center protein - Chlamydomonas eugametos - [PSBC_CHLEU]
A9JS71	3.4	1	294	32168.7	4.94576	Enoyl-CoA hydratase domain-containing protein 3, mitochondrial precursor - Xenopus laevis (African clawed frog) - [ECHD3_XENLA]
	Sequence	# Proteins	# Protein Groups	Activation Type	Modifications	Probability	XCorr	Δ Score	Rank	Charge	MH+ [Da]	ΔM [ppm]	First Scan	Last Scan	RT [min]	MSOrder	Ions Matched	Annotation
	RIILNNPQQR	1	1	CID		1	2.63449	0	1	3	1252.91	446.363	5546	5546	28.8495	MS2	19/36
		Accession #	Coverage	# Peptides	#AAs	MW [Da]	Score	Description
		A9JS71	3.4	1	294	32168.7	4.94576	Enoyl-CoA hydratase domain-containing protein 3, mitochondrial precursor - Xenopus laevis (African clawed frog) - [ECHD3_XENLA]
		Accession #	Coverage	# Peptides	#AAs	MW [Da]	Score	Description
		A9JS71	3.4	1	294	32168.7	4.94576	Enoyl-CoA hydratase domain-containing protein 3, mitochondrial precursor - Xenopus laevis (African clawed frog) - [ECHD3_XENLA]
		Accession #	Coverage	# Peptides	#AAs	MW [Da]	Score	Description
		A9JS71	3.4	1	294	32168.7	4.94576	Enoyl-CoA hydratase domain-containing protein 3, mitochondrial precursor - Xenopus laevis (African clawed frog) - [ECHD3_XENLA]
P10258	3.38	2	591	66227.7	4.16845	Gag polyprotein [Contains: Matrix protein p10; Phosphorylated protein pp21; Protein p3; Protein p8; Protein n; Capsid protein p27; Nucleocapsid protein p14] - Mouse mammary tumor virus (strain BR6) - [GAG_MMTVB]
	Sequence	# Proteins	# Protein Groups	Activation Type	Modifications	Probability	XCorr	Δ Score	Rank	Charge	MH+ [Da]	ΔM [ppm]	First Scan	Last Scan	RT [min]	MSOrder	Ions Matched	Annotation
	GGQGAEGPVcFScGKTGHIR	1	1	CID	C10(Carbamidomethyl) C13(Carbamidomethyl)	1	2.12994	0.167923	3	2	2075.77	-555.931	6333	6333	33.0735	MS2	11/38
		Accession #	Coverage	# Peptides	#AAs	MW [Da]	Score	Description
		P10258	3.38	2	591	66227.7	4.16845	Gag polyprotein [Contains: Matrix protein p10; Phosphorylated protein pp21; Protein p3; Protein p8; Protein n; Capsid protein p27; Nucleocapsid protein p14] - Mouse mammary tumor virus (strain BR6) - [GAG_MMTVB]
	GGQGAEGPVcFScGKTGHIR	1	1	CID	C10(Carbamidomethyl) C13(Carbamidomethyl)	1	2.03852	0.0850767	3	2	2076	-326.194	6339	6339	33.106	MS2	10/38
		Accession #	Coverage	# Peptides	#AAs	MW [Da]	Score	Description
		P10258	3.38	2	591	66227.7	4.16845	Gag polyprotein [Contains: Matrix protein p10; Phosphorylated protein pp21; Protein p3; Protein p8; Protein n; Capsid protein p27; Nucleocapsid protein p14] - Mouse mammary tumor virus (strain BR6) - [GAG_MMTVB]
O10372	3.37	1	297	34308.6	38.4787	Occlusion-derived virus envelope protein E27 - Orgyia pseudotsugata multicapsid polyhedrosis virus (OpMNPV) - [OE27_NPVOP]
	Sequence	# Proteins	# Protein Groups	Activation Type	Modifications	Probability	XCorr	Δ Score	Rank	Charge	MH+ [Da]	ΔM [ppm]	First Scan	Last Scan	RT [min]	MSOrder	Ions Matched	Annotation
	MHNLLLSKFR	1	1	CID		1	2.51554	0.0212046	2	3	1258.85	-710.197	5162	5162	26.8181	MS2	20/36
		Accession #	Coverage	# Peptides	#AAs	MW [Da]	Score	Description
		O10372	3.37	1	297	34308.6	38.4787	Occlusion-derived virus envelope protein E27 - Orgyia pseudotsugata multicapsid polyhedrosis virus (OpMNPV) - [OE27_NPVOP]
A8AY61	3.3	2	364	41477.5	5.75876	Peptide chain release factor 2 - Streptococcus gordonii (strain Challis / ATCC 35105 / CH1 / DL1 / V288) - [RF2_STRGC]
	Sequence	# Proteins	# Protein Groups	Activation Type	Modifications	Probability	XCorr	Δ Score	Rank	Charge	MH+ [Da]	ΔM [ppm]	First Scan	Last Scan	RT [min]	MSOrder	Ions Matched	Annotation
	MYTRFGNAKGFK	1	1	CID		1	2.92143	0.189309	3	3	1420.87	189.756	7064	7064	37.0509	MS2	20/44
		Accession #	Coverage	# Peptides	#AAs	MW [Da]	Score	Description
		A8AY61	3.3	2	364	41477.5	5.75876	Peptide chain release factor 2 - Streptococcus gordonii (strain Challis / ATCC 35105 / CH1 / DL1 / V288) - [RF2_STRGC]
	MYTRFGNAKGFK	1	1	CID		1.94989	2.83734	0.280064	3	3	1420.4	-285.86	7071	7071	37.09	MS2	24/44
		Accession #	Coverage	# Peptides	#AAs	MW [Da]	Score	Description
		A8AY61	3.3	2	364	41477.5	5.75876	Peptide chain release factor 2 - Streptococcus gordonii (strain Challis / ATCC 35105 / CH1 / DL1 / V288) - [RF2_STRGC]
		Accession #	Coverage	# Peptides	#AAs	MW [Da]	Score	Description
		A8AY61	3.3	2	364	41477.5	5.75876	Peptide chain release factor 2 - Streptococcus gordonii (strain Challis / ATCC 35105 / CH1 / DL1 / V288) - [RF2_STRGC]
Q8W4E1	3.27	1	551	60680	3.77382	DEAD-box ATP-dependent RNA helicase 47 - Arabidopsis thaliana (Mouse-ear cress) - [RH47_ARATH]
	Sequence	# Proteins	# Protein Groups	Activation Type	Modifications	Probability	XCorr	Δ Score	Rank	Charge	MH+ [Da]	ΔM [ppm]	First Scan	Last Scan	RT [min]	MSOrder	Ions Matched	Annotation
	QTILVSATVPFSVIRAAK	1	1	CID		1	2.03675	0.115736	4	2	1901.92	-368.754	6638	6638	34.7298	MS2	18/34
		Accession #	Coverage	# Peptides	#AAs	MW [Da]	Score	Description
		Q8W4E1	3.27	1	551	60680	3.77382	DEAD-box ATP-dependent RNA helicase 47 - Arabidopsis thaliana (Mouse-ear cress) - [RH47_ARATH]
		Accession #	Coverage	# Peptides	#AAs	MW [Da]	Score	Description
		Q8W4E1	3.27	1	551	60680	3.77382	DEAD-box ATP-dependent RNA helicase 47 - Arabidopsis thaliana (Mouse-ear cress) - [RH47_ARATH]
		Accession #	Coverage	# Peptides	#AAs	MW [Da]	Score	Description
		Q8W4E1	3.27	1	551	60680	3.77382	DEAD-box ATP-dependent RNA helicase 47 - Arabidopsis thaliana (Mouse-ear cress) - [RH47_ARATH]
		Accession #	Coverage	# Peptides	#AAs	MW [Da]	Score	Description
		Q8W4E1	3.27	1	551	60680	3.77382	DEAD-box ATP-dependent RNA helicase 47 - Arabidopsis thaliana (Mouse-ear cress) - [RH47_ARATH]
Q5JDZ7	3.24	1	741	86316.6	3.03364	Methionyl-tRNA synthetase - Pyrococcus kodakaraensis (Thermococcus kodakaraensis) - [SYM_PYRKO]
	Sequence	# Proteins	# Protein Groups	Activation Type	Modifications	Probability	XCorr	Δ Score	Rank	Charge	MH+ [Da]	ΔM [ppm]	First Scan	Last Scan	RT [min]	MSOrder	Ions Matched	Annotation
	AmTFVNRYFDGVVPERGELNDLDR	1	1	CID	M2(Oxidation)	7.61539	3.03364	0	1	3	2830.4	-745.189	8271	8271	43.6748	MS2	21/92
		Accession #	Coverage	# Peptides	#AAs	MW [Da]	Score	Description
		Q5JDZ7	3.24	1	741	86316.6	3.03364	Methionyl-tRNA synthetase - Pyrococcus kodakaraensis (Thermococcus kodakaraensis) - [SYM_PYRKO]
Q28542	3.15	1	539	59497.9	3.73013	Oviduct-specific glycoprotein precursor - Ovis aries (Sheep) - [OVGP1_SHEEP]
	Sequence	# Proteins	# Protein Groups	Activation Type	Modifications	Probability	XCorr	Δ Score	Rank	Charge	MH+ [Da]	ΔM [ppm]	First Scan	Last Scan	RT [min]	MSOrder	Ions Matched	Annotation
	GLKTLLSVGGWNFGTSR	1	1	CID		1	2.11142	0.263014	4	2	1794.84	772.359	6437	6437	33.6317	MS2	10/32
		Accession #	Coverage	# Peptides	#AAs	MW [Da]	Score	Description
		Q28542	3.15	1	539	59497.9	3.73013	Oviduct-specific glycoprotein precursor - Ovis aries (Sheep) - [OVGP1_SHEEP]
		Accession #	Coverage	# Peptides	#AAs	MW [Da]	Score	Description
		Q28542	3.15	1	539	59497.9	3.73013	Oviduct-specific glycoprotein precursor - Ovis aries (Sheep) - [OVGP1_SHEEP]
		Accession #	Coverage	# Peptides	#AAs	MW [Da]	Score	Description
		Q28542	3.15	1	539	59497.9	3.73013	Oviduct-specific glycoprotein precursor - Ovis aries (Sheep) - [OVGP1_SHEEP]
Q6LYM1	3.14	1	573	65710.7	5.71709	DNA ligase - Methanococcus maripaludis - [DNLI_METMP]
	Sequence	# Proteins	# Protein Groups	Activation Type	Modifications	Probability	XCorr	Δ Score	Rank	Charge	MH+ [Da]	ΔM [ppm]	First Scan	Last Scan	RT [min]	MSOrder	Ions Matched	Annotation
	TMYKVKPTLENLDVVVTR	3	1	CID		1	2.03462	0	1	2	2107.95	420.236	8992	8992	47.6428	MS2	11/34
		Accession #	Coverage	# Peptides	#AAs	MW [Da]	Score	Description
		Q6LYM1	3.14	1	573	65710.7	5.71709	DNA ligase - Methanococcus maripaludis - [DNLI_METMP]
		Accession #	Coverage	# Peptides	#AAs	MW [Da]	Score	Description
		Q6LYM1	3.14	1	573	65710.7	5.71709	DNA ligase - Methanococcus maripaludis - [DNLI_METMP]
		Accession #	Coverage	# Peptides	#AAs	MW [Da]	Score	Description
		Q6LYM1	3.14	1	573	65710.7	5.71709	DNA ligase - Methanococcus maripaludis - [DNLI_METMP]
		Accession #	Coverage	# Peptides	#AAs	MW [Da]	Score	Description
		Q6LYM1	3.14	1	573	65710.7	5.71709	DNA ligase - Methanococcus maripaludis - [DNLI_METMP]
		Accession #	Coverage	# Peptides	#AAs	MW [Da]	Score	Description
		Q6LYM1	3.14	1	573	65710.7	5.71709	DNA ligase - Methanococcus maripaludis - [DNLI_METMP]
		Accession #	Coverage	# Peptides	#AAs	MW [Da]	Score	Description
		Q6LYM1	3.14	1	573	65710.7	5.71709	DNA ligase - Methanococcus maripaludis - [DNLI_METMP]
Q9M9V8	3.12	1	545	61420.5	2.62427	Calcium-dependent protein kinase 10 - Arabidopsis thaliana (Mouse-ear cress) - [CDPKA_ARATH]
	Sequence	# Proteins	# Protein Groups	Activation Type	Modifications	Probability	XCorr	Δ Score	Rank	Charge	MH+ [Da]	ΔM [ppm]	First Scan	Last Scan	RT [min]	MSOrder	Ions Matched	Annotation
	REVAImSTLPEHPNVVK	1	1	CID	M6(Oxidation)	1	2.62427	0	1	3	1936.34	-930.278	5757	5757	29.966	MS2	23/64
		Accession #	Coverage	# Peptides	#AAs	MW [Da]	Score	Description
		Q9M9V8	3.12	1	545	61420.5	2.62427	Calcium-dependent protein kinase 10 - Arabidopsis thaliana (Mouse-ear cress) - [CDPKA_ARATH]
		Accession #	Coverage	# Peptides	#AAs	MW [Da]	Score	Description
		Q63170	0.17	1	4057	464259	10.9006	Dynein heavy chain 7, axonemal - Rattus norvegicus (Rat) - [DYH7_RAT]
		Q9M9V8	3.12	1	545	61420.5	2.62427	Calcium-dependent protein kinase 10 - Arabidopsis thaliana (Mouse-ear cress) - [CDPKA_ARATH]
P17922	3.11	1	804	87891	2.71903	Phenylalanyl-tRNA synthetase beta chain - Bacillus subtilis - [SYFB_BACSU]
	Sequence	# Proteins	# Protein Groups	Activation Type	Modifications	Probability	XCorr	Δ Score	Rank	Charge	MH+ [Da]	ΔM [ppm]	First Scan	Last Scan	RT [min]	MSOrder	Ions Matched	Annotation
	LNKcLVDIGAEAPVQIIcGAPNVDK	1	1	CID	C4(Carbamidomethyl) C18(Carbamidomethyl)	1	2.71903	0	1	3	2694.78	-1381.33	7677	7677	40.4053	MS2	18/96
		Accession #	Coverage	# Peptides	#AAs	MW [Da]	Score	Description
		P17922	3.11	1	804	87891	2.71903	Phenylalanyl-tRNA synthetase beta chain - Bacillus subtilis - [SYFB_BACSU]
P97089	3.08	2	260	28537.3	3.40919	Electron transfer flavoprotein subunit beta - Clostridium thermosaccharolyticum (Thermoanaerobacterium thermosaccharolyticum) - [ETFB_CLOTS]
	Sequence	# Proteins	# Protein Groups	Activation Type	Modifications	Probability	XCorr	Δ Score	Rank	Charge	MH+ [Da]	ΔM [ppm]	First Scan	Last Scan	RT [min]	MSOrder	Ions Matched	Annotation
	MNILVLIK	1	1	CID		1	1.70999	0.0782583	2	1	945.217	944.684	5518	5518	28.7003	MS2	8/14
		Accession #	Coverage	# Peptides	#AAs	MW [Da]	Score	Description
		P97089	3.08	2	260	28537.3	3.40919	Electron transfer flavoprotein subunit beta - Clostridium thermosaccharolyticum (Thermoanaerobacterium thermosaccharolyticum) - [ETFB_CLOTS]
	MNILVLIK	1	1	CID		1	1.6992	0	1	1	945.175	902.692	5513	5513	28.6745	MS2	9/14
		Accession #	Coverage	# Peptides	#AAs	MW [Da]	Score	Description
		P97089	3.08	2	260	28537.3	3.40919	Electron transfer flavoprotein subunit beta - Clostridium thermosaccharolyticum (Thermoanaerobacterium thermosaccharolyticum) - [ETFB_CLOTS]
Q5AZC0	3.06	1	588	64011	4.13243	Autophagy-related protein 17 - Emericella nidulans (Aspergillus nidulans) - [ATG17_EMENI]
	Sequence	# Proteins	# Protein Groups	Activation Type	Modifications	Probability	XCorr	Δ Score	Rank	Charge	MH+ [Da]	ΔM [ppm]	First Scan	Last Scan	RT [min]	MSOrder	Ions Matched	Annotation
	GRSEFANALKSLDAADAR	1	1	CID		1	2.31641	0.130435	4	2	1892.09	-974.369	8835	8835	46.7857	MS2	14/34
		Accession #	Coverage	# Peptides	#AAs	MW [Da]	Score	Description
		Q5AZC0	3.06	1	588	64011	4.13243	Autophagy-related protein 17 - Emericella nidulans (Aspergillus nidulans) - [ATG17_EMENI]
		Accession #	Coverage	# Peptides	#AAs	MW [Da]	Score	Description
		Q5AZC0	3.06	1	588	64011	4.13243	Autophagy-related protein 17 - Emericella nidulans (Aspergillus nidulans) - [ATG17_EMENI]
		Accession #	Coverage	# Peptides	#AAs	MW [Da]	Score	Description
		Q93WD2	2.86	1	280	29919.3	11.5115	Chlorophyll a-b binding protein CP29 - Chlamydomonas reinhardtii - [CB29_CHLRE]
		Q5AZC0	3.06	1	588	64011	4.13243	Autophagy-related protein 17 - Emericella nidulans (Aspergillus nidulans) - [ATG17_EMENI]
P17896	3.06	1	425	45947.4	3.90903	SpoIVB peptidase precursor - Bacillus subtilis - [SP4B_BACSU]
	Sequence	# Proteins	# Protein Groups	Activation Type	Modifications	Probability	XCorr	Δ Score	Rank	Charge	MH+ [Da]	ΔM [ppm]	First Scan	Last Scan	RT [min]	MSOrder	Ions Matched	Annotation
	IEKMNDVAPFIQK	1	1	CID		1	2.29458	0.247306	2	2	1532.73	-1101.76	4726	4726	24.5315	MS2	13/24
		Accession #	Coverage	# Peptides	#AAs	MW [Da]	Score	Description
		P17896	3.06	1	425	45947.4	3.90903	SpoIVB peptidase precursor - Bacillus subtilis - [SP4B_BACSU]
		Accession #	Coverage	# Peptides	#AAs	MW [Da]	Score	Description
		P17896	3.06	1	425	45947.4	3.90903	SpoIVB peptidase precursor - Bacillus subtilis - [SP4B_BACSU]
		Accession #	Coverage	# Peptides	#AAs	MW [Da]	Score	Description
		P17896	3.06	1	425	45947.4	3.90903	SpoIVB peptidase precursor - Bacillus subtilis - [SP4B_BACSU]
P00789	2.98	1	705	80300.4	2.54202	Calpain-1 catalytic subunit - Gallus gallus (Chicken) - [CANX_CHICK]
	Sequence	# Proteins	# Protein Groups	Activation Type	Modifications	Probability	XCorr	Δ Score	Rank	Charge	MH+ [Da]	ΔM [ppm]	First Scan	Last Scan	RT [min]	MSOrder	Ions Matched	Annotation
	MALESAGFKLNNKLHQVVVAR	1	1	CID		1	2.54202	0	1	3	2325.93	-845.623	6730	6730	35.2291	MS2	20/80
		Accession #	Coverage	# Peptides	#AAs	MW [Da]	Score	Description
		P00789	2.98	1	705	80300.4	2.54202	Calpain-1 catalytic subunit - Gallus gallus (Chicken) - [CANX_CHICK]
		Accession #	Coverage	# Peptides	#AAs	MW [Da]	Score	Description
		P00789	2.98	1	705	80300.4	2.54202	Calpain-1 catalytic subunit - Gallus gallus (Chicken) - [CANX_CHICK]
Q04I59	2.9	3	587	66214	17.9483	Aspartyl-tRNA synthetase - Streptococcus pneumoniae serotype 2 (strain D39 / NCTC 7466) - [SYD_STRP2]
	Sequence	# Proteins	# Protein Groups	Activation Type	Modifications	Probability	XCorr	Δ Score	Rank	Charge	MH+ [Da]	ΔM [ppm]	First Scan	Last Scan	RT [min]	MSOrder	Ions Matched	Annotation
	STPEGARDYLVPSRVNK	5	1	CID		1	2.94771	0	1	3	1890.85	742.392	8909	8909	47.1887	MS2	22/64
		Accession #	Coverage	# Peptides	#AAs	MW [Da]	Score	Description
		Q04I59	2.9	3	587	66214	17.9483	Aspartyl-tRNA synthetase - Streptococcus pneumoniae serotype 2 (strain D39 / NCTC 7466) - [SYD_STRP2]
	STPEGARDYLVPSRVNK	5	1	CID		1	2.52593	0	1	3	1889.41	-699.014	8938	8938	47.3459	MS2	23/64
		Accession #	Coverage	# Peptides	#AAs	MW [Da]	Score	Description
		Q04I59	2.9	3	587	66214	17.9483	Aspartyl-tRNA synthetase - Streptococcus pneumoniae serotype 2 (strain D39 / NCTC 7466) - [SYD_STRP2]
	STPEGARDYLVPSRVNK	5	1	CID		1	2.02308	0.187408	2	2	1890.4	293.126	10448	10448	55.5614	MS2	9/32
		Accession #	Coverage	# Peptides	#AAs	MW [Da]	Score	Description
		Q04I59	2.9	3	587	66214	17.9483	Aspartyl-tRNA synthetase - Streptococcus pneumoniae serotype 2 (strain D39 / NCTC 7466) - [SYD_STRP2]
P51019	2.9	1	345	37420.7	7.09917	4-hydroxy-2-oxovalerate aldolase - Pseudomonas putida - [XYLK_PSEPU]
	Sequence	# Proteins	# Protein Groups	Activation Type	Modifications	Probability	XCorr	Δ Score	Rank	Charge	MH+ [Da]	ΔM [ppm]	First Scan	Last Scan	RT [min]	MSOrder	Ions Matched	Annotation
	TLDILVELGR	1	1	CID		1	2.09485	0.128254	9	2	1129.93	591.283	3334	3334	17.3224	MS2	13/18
		Accession #	Coverage	# Peptides	#AAs	MW [Da]	Score	Description
		P51019	2.9	1	345	37420.7	7.09917	4-hydroxy-2-oxovalerate aldolase - Pseudomonas putida - [XYLK_PSEPU]
Q46F79	2.87	1	383	41861.8	2.62282	Glutamate 5-kinase - Methanosarcina barkeri (strain Fusaro / DSM 804) - [PROB_METBF]
	Sequence	# Proteins	# Protein Groups	Activation Type	Modifications	Probability	XCorr	Δ Score	Rank	Charge	MH+ [Da]	ΔM [ppm]	First Scan	Last Scan	RT [min]	MSOrder	Ions Matched	Annotation
	GDVVRLEcEGR	1	1	CID	C8(Carbamidomethyl)	1	2.62282	0	1	3	1289.99	-451.745	5230	5230	27.1814	MS2	19/40
		Accession #	Coverage	# Peptides	#AAs	MW [Da]	Score	Description
		Q46F79	2.87	1	383	41861.8	2.62282	Glutamate 5-kinase - Methanosarcina barkeri (strain Fusaro / DSM 804) - [PROB_METBF]
Q93WD2	2.86	1	280	29919.3	11.5115	Chlorophyll a-b binding protein CP29 - Chlamydomonas reinhardtii - [CB29_CHLRE]
	Sequence	# Proteins	# Protein Groups	Activation Type	Modifications	Probability	XCorr	Δ Score	Rank	Charge	MH+ [Da]	ΔM [ppm]	First Scan	Last Scan	RT [min]	MSOrder	Ions Matched	Annotation
	TAEIKHAR	1	1	CID		1	2.26031	0	1	2	926.497	432.639	2696	2696	14.0365	MS2	10/14
		Accession #	Coverage	# Peptides	#AAs	MW [Da]	Score	Description
		Q93WD2	2.86	1	280	29919.3	11.5115	Chlorophyll a-b binding protein CP29 - Chlamydomonas reinhardtii - [CB29_CHLRE]
Q58120	2.85	1	351	40457.6	2.55177	UPF0020 protein MJ0710 - Methanocaldococcus jannaschii (Methanococcus jannaschii) - [Y710_METJA]
	Sequence	# Proteins	# Protein Groups	Activation Type	Modifications	Probability	XCorr	Δ Score	Rank	Charge	MH+ [Da]	ΔM [ppm]	First Scan	Last Scan	RT [min]	MSOrder	Ions Matched	Annotation
	EFLNELNIEK	1	1	CID		1	2.55177	0.265453	7	3	1249.64	230.938	5248	5248	27.2756	MS2	19/36
		Accession #	Coverage	# Peptides	#AAs	MW [Da]	Score	Description
		Q58120	2.85	1	351	40457.6	2.55177	UPF0020 protein MJ0710 - Methanocaldococcus jannaschii (Methanococcus jannaschii) - [Y710_METJA]
Q1QMZ1	2.82	1	354	37446.6	2.25455	Fatty acid/phospholipid synthesis protein plsX - Nitrobacter hamburgensis (strain X14 / DSM 10229) - [PLSX_NITHX]
	Sequence	# Proteins	# Protein Groups	Activation Type	Modifications	Probability	XCorr	Δ Score	Rank	Charge	MH+ [Da]	ΔM [ppm]	First Scan	Last Scan	RT [min]	MSOrder	Ions Matched	Annotation
	GAMSRTLLSR	1	1	CID		1	2.25455	0.156118	4	2	1091.09	-1222.34	4635	4635	24.0633	MS2	9/18
		Accession #	Coverage	# Peptides	#AAs	MW [Da]	Score	Description
		Q1QMZ1	2.82	1	354	37446.6	2.25455	Fatty acid/phospholipid synthesis protein plsX - Nitrobacter hamburgensis (strain X14 / DSM 10229) - [PLSX_NITHX]
		Accession #	Coverage	# Peptides	#AAs	MW [Da]	Score	Description
		Q1QMZ1	2.82	1	354	37446.6	2.25455	Fatty acid/phospholipid synthesis protein plsX - Nitrobacter hamburgensis (strain X14 / DSM 10229) - [PLSX_NITHX]
P50312	2.71	1	479	51542.8	11.2781	Phosphoglycerate kinase, glycosomal - Leishmania major - [PGKC_LEIMA]
	Sequence	# Proteins	# Protein Groups	Activation Type	Modifications	Probability	XCorr	Δ Score	Rank	Charge	MH+ [Da]	ΔM [ppm]	First Scan	Last Scan	RT [min]	MSOrder	Ions Matched	Annotation
	IVVALLIGIFIGR	1	1	CID		1	2.59235	0.0688512	2	3	1384.65	-141.879	5672	5672	29.5132	MS2	19/48
		Accession #	Coverage	# Peptides	#AAs	MW [Da]	Score	Description
		P50312	2.71	1	479	51542.8	11.2781	Phosphoglycerate kinase, glycosomal - Leishmania major - [PGKC_LEIMA]
Q2HJ46	2.67	1	487	55693.6	2.51732	E3 ubiquitin-protein ligase RNF8 - Bos taurus (Bovine) - [RNF8_BOVIN]
	Sequence	# Proteins	# Protein Groups	Activation Type	Modifications	Probability	XCorr	Δ Score	Rank	Charge	MH+ [Da]	ΔM [ppm]	First Scan	Last Scan	RT [min]	MSOrder	Ions Matched	Annotation
	GDHIQLGVPLENK	1	1	CID		1	2.51732	0.361264	5	3	1420.4	-214.56	7071	7071	37.09	MS2	21/48
		Accession #	Coverage	# Peptides	#AAs	MW [Da]	Score	Description
		Q2HJ46	2.67	1	487	55693.6	2.51732	E3 ubiquitin-protein ligase RNF8 - Bos taurus (Bovine) - [RNF8_BOVIN]
		Accession #	Coverage	# Peptides	#AAs	MW [Da]	Score	Description
		Q2HJ46	2.67	1	487	55693.6	2.51732	E3 ubiquitin-protein ligase RNF8 - Bos taurus (Bovine) - [RNF8_BOVIN]
		Accession #	Coverage	# Peptides	#AAs	MW [Da]	Score	Description
		Q2HJ46	2.67	1	487	55693.6	2.51732	E3 ubiquitin-protein ligase RNF8 - Bos taurus (Bovine) - [RNF8_BOVIN]
		Accession #	Coverage	# Peptides	#AAs	MW [Da]	Score	Description
		Q2HJ46	2.67	1	487	55693.6	2.51732	E3 ubiquitin-protein ligase RNF8 - Bos taurus (Bovine) - [RNF8_BOVIN]
		Accession #	Coverage	# Peptides	#AAs	MW [Da]	Score	Description
		Q2HJ46	2.67	1	487	55693.6	2.51732	E3 ubiquitin-protein ligase RNF8 - Bos taurus (Bovine) - [RNF8_BOVIN]
		Accession #	Coverage	# Peptides	#AAs	MW [Da]	Score	Description
		Q2HJ46	2.67	1	487	55693.6	2.51732	E3 ubiquitin-protein ligase RNF8 - Bos taurus (Bovine) - [RNF8_BOVIN]
A7THL9	2.66	1	676	77453.2	5.74178	Mitochondrial distribution and morphology protein 32, mitochondrial precursor - Vanderwaltozyma polyspora (strain ATCC 22028 / DSM 70294) (Kluyveromyces polysporus) - [MDM32_VANPO]
	Sequence	# Proteins	# Protein Groups	Activation Type	Modifications	Probability	XCorr	Δ Score	Rank	Charge	MH+ [Da]	ΔM [ppm]	First Scan	Last Scan	RT [min]	MSOrder	Ions Matched	Annotation
	KWLLGNGLIQDLTIMGmR	1	1	CID	M17(Oxidation)	1	2.02449	0.209115	5	2	2075.77	-771.431	6333	6333	33.0735	MS2	11/34
		Accession #	Coverage	# Peptides	#AAs	MW [Da]	Score	Description
		A7THL9	2.66	1	676	77453.2	5.74178	Mitochondrial distribution and morphology protein 32, mitochondrial precursor - Vanderwaltozyma polyspora (strain ATCC 22028 / DSM 70294) (Kluyveromyces polysporus) - [MDM32_VANPO]
		Accession #	Coverage	# Peptides	#AAs	MW [Da]	Score	Description
		A7THL9	2.66	1	676	77453.2	5.74178	Mitochondrial distribution and morphology protein 32, mitochondrial precursor - Vanderwaltozyma polyspora (strain ATCC 22028 / DSM 70294) (Kluyveromyces polysporus) - [MDM32_VANPO]
		Accession #	Coverage	# Peptides	#AAs	MW [Da]	Score	Description
		A7THL9	2.66	1	676	77453.2	5.74178	Mitochondrial distribution and morphology protein 32, mitochondrial precursor - Vanderwaltozyma polyspora (strain ATCC 22028 / DSM 70294) (Kluyveromyces polysporus) - [MDM32_VANPO]
		Accession #	Coverage	# Peptides	#AAs	MW [Da]	Score	Description
		A7THL9	2.66	1	676	77453.2	5.74178	Mitochondrial distribution and morphology protein 32, mitochondrial precursor - Vanderwaltozyma polyspora (strain ATCC 22028 / DSM 70294) (Kluyveromyces polysporus) - [MDM32_VANPO]
		Accession #	Coverage	# Peptides	#AAs	MW [Da]	Score	Description
		A7THL9	2.66	1	676	77453.2	5.74178	Mitochondrial distribution and morphology protein 32, mitochondrial precursor - Vanderwaltozyma polyspora (strain ATCC 22028 / DSM 70294) (Kluyveromyces polysporus) - [MDM32_VANPO]
Q7MXE4	2.66	1	979	107468	2.67645	Translation initiation factor IF-2 - Porphyromonas gingivalis (Bacteroides gingivalis) - [IF2_PORGI]
	Sequence	# Proteins	# Protein Groups	Activation Type	Modifications	Probability	XCorr	Δ Score	Rank	Charge	MH+ [Da]	ΔM [ppm]	First Scan	Last Scan	RT [min]	MSOrder	Ions Matched	Annotation
	GINITELLEKVLLEADILELKANPNR	1	1	CID		1	2.67645	0	1	3	2921.65	1229.63	9036	9036	47.8774	MS2	22/100
		Accession #	Coverage	# Peptides	#AAs	MW [Da]	Score	Description
		Q7MXE4	2.66	1	979	107468	2.67645	Translation initiation factor IF-2 - Porphyromonas gingivalis (Bacteroides gingivalis) - [IF2_PORGI]
		Accession #	Coverage	# Peptides	#AAs	MW [Da]	Score	Description
		Q7MXE4	2.66	1	979	107468	2.67645	Translation initiation factor IF-2 - Porphyromonas gingivalis (Bacteroides gingivalis) - [IF2_PORGI]
		Accession #	Coverage	# Peptides	#AAs	MW [Da]	Score	Description
		Q7MXE4	2.66	1	979	107468	2.67645	Translation initiation factor IF-2 - Porphyromonas gingivalis (Bacteroides gingivalis) - [IF2_PORGI]
		Accession #	Coverage	# Peptides	#AAs	MW [Da]	Score	Description
		Q7MXE4	2.66	1	979	107468	2.67645	Translation initiation factor IF-2 - Porphyromonas gingivalis (Bacteroides gingivalis) - [IF2_PORGI]
		Accession #	Coverage	# Peptides	#AAs	MW [Da]	Score	Description
		Q7MXE4	2.66	1	979	107468	2.67645	Translation initiation factor IF-2 - Porphyromonas gingivalis (Bacteroides gingivalis) - [IF2_PORGI]
		Accession #	Coverage	# Peptides	#AAs	MW [Da]	Score	Description
		Q7MXE4	2.66	1	979	107468	2.67645	Translation initiation factor IF-2 - Porphyromonas gingivalis (Bacteroides gingivalis) - [IF2_PORGI]
		Accession #	Coverage	# Peptides	#AAs	MW [Da]	Score	Description
		Q7MXE4	2.66	1	979	107468	2.67645	Translation initiation factor IF-2 - Porphyromonas gingivalis (Bacteroides gingivalis) - [IF2_PORGI]
Q9USP8	2.65	2	378	41034.2	7.31259	Isocitrate dehydrogenase [NAD] subunit 2, mitochondrial precursor - Schizosaccharomyces pombe (Fission yeast) - [IDH2_SCHPO]
	Sequence	# Proteins	# Protein Groups	Activation Type	Modifications	Probability	XCorr	Δ Score	Rank	Charge	MH+ [Da]	ΔM [ppm]	First Scan	Last Scan	RT [min]	MSOrder	Ions Matched	Annotation
	HMNLNDYAKR	1	1	CID		1	2.61698	0.117617	5	3	1263.26	822.686	4971	4971	25.8119	MS2	18/36
		Accession #	Coverage	# Peptides	#AAs	MW [Da]	Score	Description
		Q9USP8	2.65	2	378	41034.2	7.31259	Isocitrate dehydrogenase [NAD] subunit 2, mitochondrial precursor - Schizosaccharomyces pombe (Fission yeast) - [IDH2_SCHPO]
	HMNLNDYAKR	1	1	CID		1	2.61282	0.0981341	4	3	1263.08	644.524	4961	4961	25.7596	MS2	15/36
		Accession #	Coverage	# Peptides	#AAs	MW [Da]	Score	Description
		Q9USP8	2.65	2	378	41034.2	7.31259	Isocitrate dehydrogenase [NAD] subunit 2, mitochondrial precursor - Schizosaccharomyces pombe (Fission yeast) - [IDH2_SCHPO]
P21422	2.61	1	575	69361.8	4.4237	DNA-directed RNA polymerase subunit beta' - Plasmodium falciparum - [RPOC1_PLAFA]
	Sequence	# Proteins	# Protein Groups	Activation Type	Modifications	Probability	XCorr	Δ Score	Rank	Charge	MH+ [Da]	ΔM [ppm]	First Scan	Last Scan	RT [min]	MSOrder	Ions Matched	Annotation
	FLNRLLQNQFIIINR	1	1	CID		1	2.22143	0.0355527	2	2	1901.92	-1363.96	6638	6638	34.7298	MS2	13/28
		Accession #	Coverage	# Peptides	#AAs	MW [Da]	Score	Description
		P21422	2.61	1	575	69361.8	4.4237	DNA-directed RNA polymerase subunit beta' - Plasmodium falciparum - [RPOC1_PLAFA]
		Accession #	Coverage	# Peptides	#AAs	MW [Da]	Score	Description
		P21422	2.61	1	575	69361.8	4.4237	DNA-directed RNA polymerase subunit beta' - Plasmodium falciparum - [RPOC1_PLAFA]
P25392	2.58	2	388	42634	5.46911	Major envelope protein - Molluscum contagiosum virus subtype 2 (MOCV) (MCVII) - [VENV_MCV2]
	Sequence	# Proteins	# Protein Groups	Activation Type	Modifications	Probability	XCorr	Δ Score	Rank	Charge	MH+ [Da]	ΔM [ppm]	First Scan	Last Scan	RT [min]	MSOrder	Ions Matched	Annotation
	LRLLVGLWHR	1	1	CID		2.41847	2.77334	0.0648976	3	3	1263.26	-317.804	4971	4971	25.8119	MS2	22/36
		Accession #	Coverage	# Peptides	#AAs	MW [Da]	Score	Description
		P25392	2.58	2	388	42634	5.46911	Major envelope protein - Molluscum contagiosum virus subtype 2 (MOCV) (MCVII) - [VENV_MCV2]
	LRLLVGLWHR	1	1	CID		6.47653	2.69577	0.0695006	2	3	1263.08	-495.966	4961	4961	25.7596	MS2	21/36
		Accession #	Coverage	# Peptides	#AAs	MW [Da]	Score	Description
		P25392	2.58	2	388	42634	5.46911	Major envelope protein - Molluscum contagiosum virus subtype 2 (MOCV) (MCVII) - [VENV_MCV2]
		Accession #	Coverage	# Peptides	#AAs	MW [Da]	Score	Description
		P25392	2.58	2	388	42634	5.46911	Major envelope protein - Molluscum contagiosum virus subtype 2 (MOCV) (MCVII) - [VENV_MCV2]
Q2TBM7	2.54	1	393	43935.5	12.777	Matrix metalloproteinase-23 precursor - Bos taurus (Bovine) - [MMP23_BOVIN]
	Sequence	# Proteins	# Protein Groups	Activation Type	Modifications	Probability	XCorr	Δ Score	Rank	Charge	MH+ [Da]	ΔM [ppm]	First Scan	Last Scan	RT [min]	MSOrder	Ions Matched	Annotation
	TKTKLVPEGR	1	1	CID		1	2.03726	0.0495572	3	2	1130.06	713.649	3773	3773	19.5906	MS2	12/18
		Accession #	Coverage	# Peptides	#AAs	MW [Da]	Score	Description
		Q2TBM7	2.54	1	393	43935.5	12.777	Matrix metalloproteinase-23 precursor - Bos taurus (Bovine) - [MMP23_BOVIN]
A8I5B0	2.51	1	479	49143.1	48.1498	Bifunctional protein hldE [Includes: D-beta-D-heptose 7-phosphate kinase - Azorhizobium caulinodans (strain ATCC 43989 / DSM 5975 / ORS 571) - [HLDE_AZOC5]
	Sequence	# Proteins	# Protein Groups	Activation Type	Modifications	Probability	XCorr	Δ Score	Rank	Charge	MH+ [Da]	ΔM [ppm]	First Scan	Last Scan	RT [min]	MSOrder	Ions Matched	Annotation
	LVVALNTDASVR	1	1	CID		1	2.57004	0	1	3	1258.85	392.703	5162	5162	26.8181	MS2	20/44
		Accession #	Coverage	# Peptides	#AAs	MW [Da]	Score	Description
		A8I5B0	2.51	1	479	49143.1	48.1498	Bifunctional protein hldE [Includes: D-beta-D-heptose 7-phosphate kinase - Azorhizobium caulinodans (strain ATCC 43989 / DSM 5975 / ORS 571) - [HLDE_AZOC5]
A7ZB34	2.48	2	443	50503.4	4.29791	Trigger factor - Campylobacter concisus (strain 13826) - [TIG_CAMC1]
	Sequence	# Proteins	# Protein Groups	Activation Type	Modifications	Probability	XCorr	Δ Score	Rank	Charge	MH+ [Da]	ΔM [ppm]	First Scan	Last Scan	RT [min]	MSOrder	Ions Matched	Annotation
	IPEKLDEEmLK	1	1	CID	M9(Oxidation)	1	2.26309	0.184825	5	2	1360.76	-846.56	5754	5754	29.9504	MS2	13/20
		Accession #	Coverage	# Peptides	#AAs	MW [Da]	Score	Description
		A7ZB34	2.48	2	443	50503.4	4.29791	Trigger factor - Campylobacter concisus (strain 13826) - [TIG_CAMC1]
	IPEKLDEEmLK	1	1	CID	M9(Oxidation)	1	2.03482	0.147605	5	2	1360.62	-977.297	5760	5760	29.983	MS2	13/20
		Accession #	Coverage	# Peptides	#AAs	MW [Da]	Score	Description
		A7ZB34	2.48	2	443	50503.4	4.29791	Trigger factor - Campylobacter concisus (strain 13826) - [TIG_CAMC1]
		Accession #	Coverage	# Peptides	#AAs	MW [Da]	Score	Description
		A7ZB34	2.48	2	443	50503.4	4.29791	Trigger factor - Campylobacter concisus (strain 13826) - [TIG_CAMC1]
Q5XXR3	2.46	6	772	86957.9	32.4138	Rho guanine nucleotide exchange factor 6 - Rattus norvegicus (Rat) - [ARHG6_RAT]
	Sequence	# Proteins	# Protein Groups	Activation Type	Modifications	Probability	XCorr	Δ Score	Rank	Charge	MH+ [Da]	ΔM [ppm]	First Scan	Last Scan	RT [min]	MSOrder	Ions Matched	Annotation
	mSGFmYQGKVPIAGMVVTR	1	1	CID	M1(Oxidation) M5(Oxidation)	9.83919	2.64219	0	1	2	2104.55	-1004.55	8762	8762	46.3791	MS2	18/36
		Accession #	Coverage	# Peptides	#AAs	MW [Da]	Score	Description
		Q5XXR3	2.46	6	772	86957.9	32.4138	Rho guanine nucleotide exchange factor 6 - Rattus norvegicus (Rat) - [ARHG6_RAT]
	mSGFmYQGKVPIAGMVVTR	1	1	CID	M1(Oxidation) M5(Oxidation)	1	2.33202	0	1	2	2104.78	-783.116	9838	9838	52.2538	MS2	17/36
		Accession #	Coverage	# Peptides	#AAs	MW [Da]	Score	Description
		Q5XXR3	2.46	6	772	86957.9	32.4138	Rho guanine nucleotide exchange factor 6 - Rattus norvegicus (Rat) - [ARHG6_RAT]
	mSGFmYQGKVPIAGMVVTR	1	1	CID	M1(Oxidation) M5(Oxidation)	1	2.30234	0	1	2	2105	-557.775	9830	9830	52.2094	MS2	14/36
		Accession #	Coverage	# Peptides	#AAs	MW [Da]	Score	Description
		Q5XXR3	2.46	6	772	86957.9	32.4138	Rho guanine nucleotide exchange factor 6 - Rattus norvegicus (Rat) - [ARHG6_RAT]
	mSGFmYQGKVPIAGMVVTR	1	1	CID	M1(Oxidation) M5(Oxidation)	1	2.26626	0	1	2	2104.37	-1190.34	10630	10630	56.5432	MS2	14/36
		Accession #	Coverage	# Peptides	#AAs	MW [Da]	Score	Description
		Q5XXR3	2.46	6	772	86957.9	32.4138	Rho guanine nucleotide exchange factor 6 - Rattus norvegicus (Rat) - [ARHG6_RAT]
	mSGFmYQGKVPIAGMVVTR	1	1	CID	M1(Oxidation) M5(Oxidation)	1	2.25976	0	1	2	2105.18	-380.529	10227	10227	54.3636	MS2	13/36
		Accession #	Coverage	# Peptides	#AAs	MW [Da]	Score	Description
		Q5XXR3	2.46	6	772	86957.9	32.4138	Rho guanine nucleotide exchange factor 6 - Rattus norvegicus (Rat) - [ARHG6_RAT]
	mSGFmYQGKVPIAGMVVTR	1	1	CID	M1(Oxidation) M5(Oxidation)	1.64444	2.09939	0	1	2	2104.93	-626.134	9638	9638	51.154	MS2	16/36
		Accession #	Coverage	# Peptides	#AAs	MW [Da]	Score	Description
		Q5XXR3	2.46	6	772	86957.9	32.4138	Rho guanine nucleotide exchange factor 6 - Rattus norvegicus (Rat) - [ARHG6_RAT]
A4FVX4	2.44	1	450	49849.8	4.03715	Signal recognition 54 kDa protein - Methanococcus maripaludis (strain C5 / ATCC BAA-1333) - [SRP54_METM5]
	Sequence	# Proteins	# Protein Groups	Activation Type	Modifications	Probability	XCorr	Δ Score	Rank	Charge	MH+ [Da]	ΔM [ppm]	First Scan	Last Scan	RT [min]	MSOrder	Ions Matched	Annotation
	LVFNmSKEIER	4	1	CID	M5(Oxidation)	1	2.05167	0.0372707	2	2	1383.21	588.213	7400	7400	38.8873	MS2	10/20
		Accession #	Coverage	# Peptides	#AAs	MW [Da]	Score	Description
		A4FVX4	2.44	1	450	49849.8	4.03715	Signal recognition 54 kDa protein - Methanococcus maripaludis (strain C5 / ATCC BAA-1333) - [SRP54_METM5]
		Accession #	Coverage	# Peptides	#AAs	MW [Da]	Score	Description
		A4FVX4	2.44	1	450	49849.8	4.03715	Signal recognition 54 kDa protein - Methanococcus maripaludis (strain C5 / ATCC BAA-1333) - [SRP54_METM5]
		Accession #	Coverage	# Peptides	#AAs	MW [Da]	Score	Description
		A4FVX4	2.44	1	450	49849.8	4.03715	Signal recognition 54 kDa protein - Methanococcus maripaludis (strain C5 / ATCC BAA-1333) - [SRP54_METM5]
		Accession #	Coverage	# Peptides	#AAs	MW [Da]	Score	Description
		A4FVX4	2.44	1	450	49849.8	4.03715	Signal recognition 54 kDa protein - Methanococcus maripaludis (strain C5 / ATCC BAA-1333) - [SRP54_METM5]
		Accession #	Coverage	# Peptides	#AAs	MW [Da]	Score	Description
		A4FVX4	2.44	1	450	49849.8	4.03715	Signal recognition 54 kDa protein - Methanococcus maripaludis (strain C5 / ATCC BAA-1333) - [SRP54_METM5]
A5EKB0	2.43	2	452	50147.8	4.07319	Trigger factor - Bradyrhizobium sp. (strain BTAi1 / ATCC BAA-1182) - [TIG_BRASB]
	Sequence	# Proteins	# Protein Groups	Activation Type	Modifications	Probability	XCorr	Δ Score	Rank	Charge	MH+ [Da]	ΔM [ppm]	First Scan	Last Scan	RT [min]	MSOrder	Ions Matched	Annotation
	AEGAKAESGDR	2	1	CID		1	2.06268	0.227935	10	2	1091.09	-35.5392	4635	4635	24.0633	MS2	10/20
		Accession #	Coverage	# Peptides	#AAs	MW [Da]	Score	Description
		A5EKB0	2.43	2	452	50147.8	4.07319	Trigger factor - Bradyrhizobium sp. (strain BTAi1 / ATCC BAA-1182) - [TIG_BRASB]
	AEGAKAESGDR	2	1	CID		1	2.01051	0.108468	10	2	1090.78	-342.79	4610	4610	23.9287	MS2	11/20
		Accession #	Coverage	# Peptides	#AAs	MW [Da]	Score	Description
		A5EKB0	2.43	2	452	50147.8	4.07319	Trigger factor - Bradyrhizobium sp. (strain BTAi1 / ATCC BAA-1182) - [TIG_BRASB]
Q0NXR6	2.4	2	416	45277.5	4.49999	Isobutyryl-CoA dehydrogenase, mitochondrial precursor - Bos taurus (Bovine) - [ACAD8_BOVIN]
	Sequence	# Proteins	# Protein Groups	Activation Type	Modifications	Probability	XCorr	Δ Score	Rank	Charge	MH+ [Da]	ΔM [ppm]	First Scan	Last Scan	RT [min]	MSOrder	Ions Matched	Annotation
	TAATALQEER	1	1	CID		1	2.36573	0.114506	3	2	1091.09	907.951	4635	4635	24.0633	MS2	11/18
		Accession #	Coverage	# Peptides	#AAs	MW [Da]	Score	Description
		Q0NXR6	2.4	2	416	45277.5	4.49999	Isobutyryl-CoA dehydrogenase, mitochondrial precursor - Bos taurus (Bovine) - [ACAD8_BOVIN]
	TAATALQEER	1	1	CID		1	2.13427	0.0535882	5	2	1090.78	600.7	4610	4610	23.9287	MS2	9/18
		Accession #	Coverage	# Peptides	#AAs	MW [Da]	Score	Description
		Q0NXR6	2.4	2	416	45277.5	4.49999	Isobutyryl-CoA dehydrogenase, mitochondrial precursor - Bos taurus (Bovine) - [ACAD8_BOVIN]
		Accession #	Coverage	# Peptides	#AAs	MW [Da]	Score	Description
		Q0NXR6	2.4	2	416	45277.5	4.49999	Isobutyryl-CoA dehydrogenase, mitochondrial precursor - Bos taurus (Bovine) - [ACAD8_BOVIN]
		Accession #	Coverage	# Peptides	#AAs	MW [Da]	Score	Description
		Q0NXR6	2.4	2	416	45277.5	4.49999	Isobutyryl-CoA dehydrogenase, mitochondrial precursor - Bos taurus (Bovine) - [ACAD8_BOVIN]
Q6A9Z4	2.34	1	983	107032	4.88091	Glutamate-ammonia-ligase adenylyltransferase - Propionibacterium acnes - [GLNE_PROAC]
	Sequence	# Proteins	# Protein Groups	Activation Type	Modifications	Probability	XCorr	Δ Score	Rank	Charge	MH+ [Da]	ΔM [ppm]	First Scan	Last Scan	RT [min]	MSOrder	Ions Matched	Annotation
	AHGQVFYSPVVEAVARIPTQDLR	1	1	CID		1	2.60653	0	1	3	2553.67	-1240.21	6812	6812	35.6766	MS2	21/88
		Accession #	Coverage	# Peptides	#AAs	MW [Da]	Score	Description
		Q6A9Z4	2.34	1	983	107032	4.88091	Glutamate-ammonia-ligase adenylyltransferase - Propionibacterium acnes - [GLNE_PROAC]
		Accession #	Coverage	# Peptides	#AAs	MW [Da]	Score	Description
		Q6A9Z4	2.34	1	983	107032	4.88091	Glutamate-ammonia-ligase adenylyltransferase - Propionibacterium acnes - [GLNE_PROAC]
		Accession #	Coverage	# Peptides	#AAs	MW [Da]	Score	Description
		Q6A9Z4	2.34	1	983	107032	4.88091	Glutamate-ammonia-ligase adenylyltransferase - Propionibacterium acnes - [GLNE_PROAC]
A4IFE4	2.33	1	472	55091.9	4.67631	Ras-GEF domain-containing family member 1B - Bos taurus (Bovine) - [RGF1B_BOVIN]
	Sequence	# Proteins	# Protein Groups	Activation Type	Modifications	Probability	XCorr	Δ Score	Rank	Charge	MH+ [Da]	ΔM [ppm]	First Scan	Last Scan	RT [min]	MSOrder	Ions Matched	Annotation
	MMRNLKDLAHR	4	1	CID		1	2.51751	0.0957343	3	3	1384.65	-1051.58	5672	5672	29.5132	MS2	18/40
		Accession #	Coverage	# Peptides	#AAs	MW [Da]	Score	Description
		A4IFE4	2.33	1	472	55091.9	4.67631	Ras-GEF domain-containing family member 1B - Bos taurus (Bovine) - [RGF1B_BOVIN]
		Accession #	Coverage	# Peptides	#AAs	MW [Da]	Score	Description
		A4IFE4	2.33	1	472	55091.9	4.67631	Ras-GEF domain-containing family member 1B - Bos taurus (Bovine) - [RGF1B_BOVIN]
		Accession #	Coverage	# Peptides	#AAs	MW [Da]	Score	Description
		A4IFE4	2.33	1	472	55091.9	4.67631	Ras-GEF domain-containing family member 1B - Bos taurus (Bovine) - [RGF1B_BOVIN]
		Accession #	Coverage	# Peptides	#AAs	MW [Da]	Score	Description
		A4IFE4	2.33	1	472	55091.9	4.67631	Ras-GEF domain-containing family member 1B - Bos taurus (Bovine) - [RGF1B_BOVIN]
		Accession #	Coverage	# Peptides	#AAs	MW [Da]	Score	Description
		A4IFE4	2.33	1	472	55091.9	4.67631	Ras-GEF domain-containing family member 1B - Bos taurus (Bovine) - [RGF1B_BOVIN]
		Accession #	Coverage	# Peptides	#AAs	MW [Da]	Score	Description
		A4IFE4	2.33	1	472	55091.9	4.67631	Ras-GEF domain-containing family member 1B - Bos taurus (Bovine) - [RGF1B_BOVIN]
		Accession #	Coverage	# Peptides	#AAs	MW [Da]	Score	Description
		A4IFE4	2.33	1	472	55091.9	4.67631	Ras-GEF domain-containing family member 1B - Bos taurus (Bovine) - [RGF1B_BOVIN]
		Accession #	Coverage	# Peptides	#AAs	MW [Da]	Score	Description
		A4IFE4	2.33	1	472	55091.9	4.67631	Ras-GEF domain-containing family member 1B - Bos taurus (Bovine) - [RGF1B_BOVIN]
P11824	2.32	1	777	87254.2	3.81936	Late 100 kDa protein - Human adenovirus F serotype 41 (HAdV-41) (Human adenovirus 41) - [L100_ADE41]
	Sequence	# Proteins	# Protein Groups	Activation Type	Modifications	Probability	XCorr	Δ Score	Rank	Charge	MH+ [Da]	ΔM [ppm]	First Scan	Last Scan	RT [min]	MSOrder	Ions Matched	Annotation
	SETENQNVLVELDGDNAR	1	1	CID		1	2.1327	0.0434522	2	2	2002.92	-1155.58	5051	5051	26.2312	MS2	13/34
		Accession #	Coverage	# Peptides	#AAs	MW [Da]	Score	Description
		P11824	2.32	1	777	87254.2	3.81936	Late 100 kDa protein - Human adenovirus F serotype 41 (HAdV-41) (Human adenovirus 41) - [L100_ADE41]
		Accession #	Coverage	# Peptides	#AAs	MW [Da]	Score	Description
		P11824	2.32	1	777	87254.2	3.81936	Late 100 kDa protein - Human adenovirus F serotype 41 (HAdV-41) (Human adenovirus 41) - [L100_ADE41]
		Accession #	Coverage	# Peptides	#AAs	MW [Da]	Score	Description
		P11824	2.32	1	777	87254.2	3.81936	Late 100 kDa protein - Human adenovirus F serotype 41 (HAdV-41) (Human adenovirus 41) - [L100_ADE41]
Q24895	2.31	1	649	71630.9	2.19175	78 kDa glucose-regulated protein precursor - Echinococcus multilocularis - [GRP78_ECHMU]
	Sequence	# Proteins	# Protein Groups	Activation Type	Modifications	Probability	XCorr	Δ Score	Rank	Charge	MH+ [Da]	ΔM [ppm]	First Scan	Last Scan	RT [min]	MSOrder	Ions Matched	Annotation
	NDLESLAYSIKNQVK	2	1	CID		1	2.19175	0.0159144	2	2	1722.03	-903.039	7373	7373	38.7387	MS2	12/28
		Accession #	Coverage	# Peptides	#AAs	MW [Da]	Score	Description
		Q24895	2.31	1	649	71630.9	2.19175	78 kDa glucose-regulated protein precursor - Echinococcus multilocularis - [GRP78_ECHMU]
		Accession #	Coverage	# Peptides	#AAs	MW [Da]	Score	Description
		Q24895	2.31	1	649	71630.9	2.19175	78 kDa glucose-regulated protein precursor - Echinococcus multilocularis - [GRP78_ECHMU]
		Accession #	Coverage	# Peptides	#AAs	MW [Da]	Score	Description
		Q24895	2.31	1	649	71630.9	2.19175	78 kDa glucose-regulated protein precursor - Echinococcus multilocularis - [GRP78_ECHMU]
		Accession #	Coverage	# Peptides	#AAs	MW [Da]	Score	Description
		Q24895	2.31	1	649	71630.9	2.19175	78 kDa glucose-regulated protein precursor - Echinococcus multilocularis - [GRP78_ECHMU]
P43775	2.29	3	437	48795.2	19.0789	Folylpolyglutamate synthase - Haemophilus influenzae - [FOLC_HAEIN]
	Sequence	# Proteins	# Protein Groups	Activation Type	Modifications	Probability	XCorr	Δ Score	Rank	Charge	MH+ [Da]	ΔM [ppm]	First Scan	Last Scan	RT [min]	MSOrder	Ions Matched	Annotation
	SLQEVELVGR	1	1	CID		1	2.16323	0	1	2	1130.14	-144.086	3983	3983	20.672	MS2	12/18
		Accession #	Coverage	# Peptides	#AAs	MW [Da]	Score	Description
		P43775	2.29	3	437	48795.2	19.0789	Folylpolyglutamate synthase - Haemophilus influenzae - [FOLC_HAEIN]
	SLQEVELVGR	1	1	CID		1	2.14349	0	1	2	1130.06	-227.461	3773	3773	19.5906	MS2	11/18
		Accession #	Coverage	# Peptides	#AAs	MW [Da]	Score	Description
		P43775	2.29	3	437	48795.2	19.0789	Folylpolyglutamate synthase - Haemophilus influenzae - [FOLC_HAEIN]
	SLQEVELVGR	1	1	CID		1	2.12355	0.11631	7	2	1129.93	-352.827	3334	3334	17.3224	MS2	11/18
		Accession #	Coverage	# Peptides	#AAs	MW [Da]	Score	Description
		P43775	2.29	3	437	48795.2	19.0789	Folylpolyglutamate synthase - Haemophilus influenzae - [FOLC_HAEIN]
Q63553	2.28	1	746	81576.5	3.75951	SNF-related serine/threonine-protein kinase - Rattus norvegicus (Rat) - [SNRK_RAT]
	Sequence	# Proteins	# Protein Groups	Activation Type	Modifications	Probability	XCorr	Δ Score	Rank	Charge	MH+ [Da]	ΔM [ppm]	First Scan	Last Scan	RT [min]	MSOrder	Ions Matched	Annotation
	GSScSSSETSDDDSESR	3	1	CID	C4(Carbamidomethyl)	1	2.14472	0.0246886	2	2	1795.02	1336.32	6488	6488	33.9021	MS2	13/32
		Accession #	Coverage	# Peptides	#AAs	MW [Da]	Score	Description
		Q63553	2.28	1	746	81576.5	3.75951	SNF-related serine/threonine-protein kinase - Rattus norvegicus (Rat) - [SNRK_RAT]
		Accession #	Coverage	# Peptides	#AAs	MW [Da]	Score	Description
		Q63553	2.28	1	746	81576.5	3.75951	SNF-related serine/threonine-protein kinase - Rattus norvegicus (Rat) - [SNRK_RAT]
		Accession #	Coverage	# Peptides	#AAs	MW [Da]	Score	Description
		Q63553	2.28	1	746	81576.5	3.75951	SNF-related serine/threonine-protein kinase - Rattus norvegicus (Rat) - [SNRK_RAT]
		Accession #	Coverage	# Peptides	#AAs	MW [Da]	Score	Description
		Q63553	2.28	1	746	81576.5	3.75951	SNF-related serine/threonine-protein kinase - Rattus norvegicus (Rat) - [SNRK_RAT]
		Accession #	Coverage	# Peptides	#AAs	MW [Da]	Score	Description
		Q63553	2.28	1	746	81576.5	3.75951	SNF-related serine/threonine-protein kinase - Rattus norvegicus (Rat) - [SNRK_RAT]
		Accession #	Coverage	# Peptides	#AAs	MW [Da]	Score	Description
		Q63553	2.28	1	746	81576.5	3.75951	SNF-related serine/threonine-protein kinase - Rattus norvegicus (Rat) - [SNRK_RAT]
		Accession #	Coverage	# Peptides	#AAs	MW [Da]	Score	Description
		Q63553	2.28	1	746	81576.5	3.75951	SNF-related serine/threonine-protein kinase - Rattus norvegicus (Rat) - [SNRK_RAT]
		Accession #	Coverage	# Peptides	#AAs	MW [Da]	Score	Description
		Q63553	2.28	1	746	81576.5	3.75951	SNF-related serine/threonine-protein kinase - Rattus norvegicus (Rat) - [SNRK_RAT]
Q5FVM6	2.27	2	748	85631.6	4.03524	Myotubularin-related protein 12 - Rattus norvegicus (Rat) - [MTMRC_RAT]
	Sequence	# Proteins	# Protein Groups	Activation Type	Modifications	Probability	XCorr	Δ Score	Rank	Charge	MH+ [Da]	ΔM [ppm]	First Scan	Last Scan	RT [min]	MSOrder	Ions Matched	Annotation
	MSALPKEQDDSALQIQK	1	1	CID		1	2.03007	0.118634	5	2	1901.92	-1244.57	6638	6638	34.7298	MS2	11/32
		Accession #	Coverage	# Peptides	#AAs	MW [Da]	Score	Description
		Q5FVM6	2.27	2	748	85631.6	4.03524	Myotubularin-related protein 12 - Rattus norvegicus (Rat) - [MTMRC_RAT]
	MSALPKEQDDSALQIQK	1	1	CID		1	2.00517	0.108933	5	2	1902.25	-912.299	6633	6633	34.702	MS2	10/32
		Accession #	Coverage	# Peptides	#AAs	MW [Da]	Score	Description
		Q5FVM6	2.27	2	748	85631.6	4.03524	Myotubularin-related protein 12 - Rattus norvegicus (Rat) - [MTMRC_RAT]
O34098	2.27	1	749	86227.7	4.95109	Guanosine-3',5'-bis(diphosphate) 3'-pyrophosphohydrolase - Spiroplasma citri - [SPOT_SPICI]
	Sequence	# Proteins	# Protein Groups	Activation Type	Modifications	Probability	XCorr	Δ Score	Rank	Charge	MH+ [Da]	ΔM [ppm]	First Scan	Last Scan	RT [min]	MSOrder	Ions Matched	Annotation
	KELVEVTSDAKSVNLEK	1	1	CID		1	2.67787	0.0915434	2	3	1890.85	707.502	8909	8909	47.1887	MS2	23/64
		Accession #	Coverage	# Peptides	#AAs	MW [Da]	Score	Description
		O34098	2.27	1	749	86227.7	4.95109	Guanosine-3',5'-bis(diphosphate) 3'-pyrophosphohydrolase - Spiroplasma citri - [SPOT_SPICI]
		Accession #	Coverage	# Peptides	#AAs	MW [Da]	Score	Description
		O34098	2.27	1	749	86227.7	4.95109	Guanosine-3',5'-bis(diphosphate) 3'-pyrophosphohydrolase - Spiroplasma citri - [SPOT_SPICI]
		Accession #	Coverage	# Peptides	#AAs	MW [Da]	Score	Description
		O34098	2.27	1	749	86227.7	4.95109	Guanosine-3',5'-bis(diphosphate) 3'-pyrophosphohydrolase - Spiroplasma citri - [SPOT_SPICI]
		Accession #	Coverage	# Peptides	#AAs	MW [Da]	Score	Description
		O34098	2.27	1	749	86227.7	4.95109	Guanosine-3',5'-bis(diphosphate) 3'-pyrophosphohydrolase - Spiroplasma citri - [SPOT_SPICI]
		Accession #	Coverage	# Peptides	#AAs	MW [Da]	Score	Description
		O34098	2.27	1	749	86227.7	4.95109	Guanosine-3',5'-bis(diphosphate) 3'-pyrophosphohydrolase - Spiroplasma citri - [SPOT_SPICI]
Q8R8M9	2.27	1	617	71441.4	3.66266	UvrABC system protein C - Thermoanaerobacter tengcongensis - [UVRC_THETN]
	Sequence	# Proteins	# Protein Groups	Activation Type	Modifications	Probability	XCorr	Δ Score	Rank	Charge	MH+ [Da]	ΔM [ppm]	First Scan	Last Scan	RT [min]	MSOrder	Ions Matched	Annotation
	DQIFAIEKISEKQK	1	1	CID		1	2.0045	0	1	2	1677.77	-171.664	5243	5243	27.249	MS2	10/26
		Accession #	Coverage	# Peptides	#AAs	MW [Da]	Score	Description
		Q8R8M9	2.27	1	617	71441.4	3.66266	UvrABC system protein C - Thermoanaerobacter tengcongensis - [UVRC_THETN]
		Accession #	Coverage	# Peptides	#AAs	MW [Da]	Score	Description
		Q8R8M9	2.27	1	617	71441.4	3.66266	UvrABC system protein C - Thermoanaerobacter tengcongensis - [UVRC_THETN]
A1CRW7	2.23	2	762	84734.8	4.48421	Protein transport protein sec23 - Aspergillus clavatus - [SEC23_ASPCL]
	Sequence	# Proteins	# Protein Groups	Activation Type	Modifications	Probability	XCorr	Δ Score	Rank	Charge	MH+ [Da]	ΔM [ppm]	First Scan	Last Scan	RT [min]	MSOrder	Ions Matched	Annotation
	FPLPRFIVcDAGGSQAR	9	1	CID	C9(Carbamidomethyl)	1	2.2494	0	1	2	1892.98	783.265	8856	8856	46.9013	MS2	14/32
		Accession #	Coverage	# Peptides	#AAs	MW [Da]	Score	Description
		A1CRW7	2.23	2	762	84734.8	4.48421	Protein transport protein sec23 - Aspergillus clavatus - [SEC23_ASPCL]
	FPLPRFIVcDAGGSQAR	9	1	CID	C9(Carbamidomethyl)	1	2.23481	0.161066	5	2	1892.09	-100.279	8835	8835	46.7857	MS2	13/32
		Accession #	Coverage	# Peptides	#AAs	MW [Da]	Score	Description
		A1CRW7	2.23	2	762	84734.8	4.48421	Protein transport protein sec23 - Aspergillus clavatus - [SEC23_ASPCL]
		Accession #	Coverage	# Peptides	#AAs	MW [Da]	Score	Description
		A1CRW7	2.23	2	762	84734.8	4.48421	Protein transport protein sec23 - Aspergillus clavatus - [SEC23_ASPCL]
		Accession #	Coverage	# Peptides	#AAs	MW [Da]	Score	Description
		A1CRW7	2.23	2	762	84734.8	4.48421	Protein transport protein sec23 - Aspergillus clavatus - [SEC23_ASPCL]
P79779	2.22	2	361	41159.6	3.23472	T-box-containing protein TBX6L - Gallus gallus (Chicken) - [TBX6L_CHICK]
	Sequence	# Proteins	# Protein Groups	Activation Type	Modifications	Probability	XCorr	Δ Score	Rank	Charge	MH+ [Da]	ΔM [ppm]	First Scan	Last Scan	RT [min]	MSOrder	Ions Matched	Annotation
	MQVLPDIK	1	1	CID		1	1.62333	0.124969	3	1	945.217	1031.97	5518	5518	28.7003	MS2	9/14
		Accession #	Coverage	# Peptides	#AAs	MW [Da]	Score	Description
		P79779	2.22	2	361	41159.6	3.23472	T-box-containing protein TBX6L - Gallus gallus (Chicken) - [TBX6L_CHICK]
	MQVLPDIK	1	1	CID		1	1.61139	0.0516753	2	1	945.175	989.982	5513	5513	28.6745	MS2	10/14
		Accession #	Coverage	# Peptides	#AAs	MW [Da]	Score	Description
		P79779	2.22	2	361	41159.6	3.23472	T-box-containing protein TBX6L - Gallus gallus (Chicken) - [TBX6L_CHICK]
Q96CS4	2.2	1	500	56870.3	2.69298	Zinc finger protein 689 - Homo sapiens (Human) - [ZN689_HUMAN]
	Sequence	# Proteins	# Protein Groups	Activation Type	Modifications	Probability	XCorr	Δ Score	Rank	Charge	MH+ [Da]	ΔM [ppm]	First Scan	Last Scan	RT [min]	MSOrder	Ions Matched	Annotation
	FSSSSRLVSHR	3	1	CID		1	2.69298	0.0919917	4	3	1263.26	-139.804	4971	4971	25.8119	MS2	19/40
		Accession #	Coverage	# Peptides	#AAs	MW [Da]	Score	Description
		Q96CS4	2.2	1	500	56870.3	2.69298	Zinc finger protein 689 - Homo sapiens (Human) - [ZN689_HUMAN]
		Accession #	Coverage	# Peptides	#AAs	MW [Da]	Score	Description
		Q96CS4	2.2	1	500	56870.3	2.69298	Zinc finger protein 689 - Homo sapiens (Human) - [ZN689_HUMAN]
		Accession #	Coverage	# Peptides	#AAs	MW [Da]	Score	Description
		Q96CS4	2.2	1	500	56870.3	2.69298	Zinc finger protein 689 - Homo sapiens (Human) - [ZN689_HUMAN]
O81972	2.11	1	522	58678.6	6.06333	Cytochrome P450 82A2 - Glycine max (Soybean) - [C82A2_SOYBN]
	Sequence	# Proteins	# Protein Groups	Activation Type	Modifications	Probability	XCorr	Δ Score	Rank	Charge	MH+ [Da]	ΔM [ppm]	First Scan	Last Scan	RT [min]	MSOrder	Ions Matched	Annotation
		Accession #	Coverage	# Peptides	#AAs	MW [Da]	Score	Description
		O81972	2.11	1	522	58678.6	6.06333	Cytochrome P450 82A2 - Glycine max (Soybean) - [C82A2_SOYBN]
	ATPLEILIKPR	1	1	CID		1	2.02311	0	1	2	1251.11	-446.98	5480	5480	28.5009	MS2	14/20
		Accession #	Coverage	# Peptides	#AAs	MW [Da]	Score	Description
		O81972	2.11	1	522	58678.6	6.06333	Cytochrome P450 82A2 - Glycine max (Soybean) - [C82A2_SOYBN]
		Accession #	Coverage	# Peptides	#AAs	MW [Da]	Score	Description
		O81972	2.11	1	522	58678.6	6.06333	Cytochrome P450 82A2 - Glycine max (Soybean) - [C82A2_SOYBN]
Q30S82	2.1	1	428	46391.9	3.82201	3-phosphoshikimate 1-carboxyvinyltransferase - Sulfurimonas denitrificans (strain ATCC 33889 / DSM 1251) (Thiomicrospira denitrificans (strain ATCC 33889 / DSM 1251)) - [AROA_SULDN]
	Sequence	# Proteins	# Protein Groups	Activation Type	Modifications	Probability	XCorr	Δ Score	Rank	Charge	MH+ [Da]	ΔM [ppm]	First Scan	Last Scan	RT [min]	MSOrder	Ions Matched	Annotation
	DIGAKLDGR	1	1	CID		1	2.04472	0	1	2	943.916	-1147.82	2903	2903	15.1038	MS2	11/16
		Accession #	Coverage	# Peptides	#AAs	MW [Da]	Score	Description
		Q30S82	2.1	1	428	46391.9	3.82201	3-phosphoshikimate 1-carboxyvinyltransferase - Sulfurimonas denitrificans (strain ATCC 33889 / DSM 1251) (Thiomicrospira denitrificans (strain ATCC 33889 / DSM 1251)) - [AROA_SULDN]
		Accession #	Coverage	# Peptides	#AAs	MW [Da]	Score	Description
		Q30S82	2.1	1	428	46391.9	3.82201	3-phosphoshikimate 1-carboxyvinyltransferase - Sulfurimonas denitrificans (strain ATCC 33889 / DSM 1251) (Thiomicrospira denitrificans (strain ATCC 33889 / DSM 1251)) - [AROA_SULDN]
		Accession #	Coverage	# Peptides	#AAs	MW [Da]	Score	Description
		Q30S82	2.1	1	428	46391.9	3.82201	3-phosphoshikimate 1-carboxyvinyltransferase - Sulfurimonas denitrificans (strain ATCC 33889 / DSM 1251) (Thiomicrospira denitrificans (strain ATCC 33889 / DSM 1251)) - [AROA_SULDN]
		Accession #	Coverage	# Peptides	#AAs	MW [Da]	Score	Description
		Q30S82	2.1	1	428	46391.9	3.82201	3-phosphoshikimate 1-carboxyvinyltransferase - Sulfurimonas denitrificans (strain ATCC 33889 / DSM 1251) (Thiomicrospira denitrificans (strain ATCC 33889 / DSM 1251)) - [AROA_SULDN]
P81171	2.08	1	722	83494.2	2.23369	Uncharacterized peptidase RP174 - Rickettsia prowazekii - [Y174_RICPR]
	Sequence	# Proteins	# Protein Groups	Activation Type	Modifications	Probability	XCorr	Δ Score	Rank	Charge	MH+ [Da]	ΔM [ppm]	First Scan	Last Scan	RT [min]	MSOrder	Ions Matched	Annotation
	LFEVPKEYIRVSADK	1	1	CID		1	2.23369	0.220337	3	2	1794.84	-253.951	6437	6437	33.6317	MS2	9/28
		Accession #	Coverage	# Peptides	#AAs	MW [Da]	Score	Description
		P81171	2.08	1	722	83494.2	2.23369	Uncharacterized peptidase RP174 - Rickettsia prowazekii - [Y174_RICPR]
		Accession #	Coverage	# Peptides	#AAs	MW [Da]	Score	Description
		P81171	2.08	1	722	83494.2	2.23369	Uncharacterized peptidase RP174 - Rickettsia prowazekii - [Y174_RICPR]
Q2T292	2.04	1	490	53228.3	3.12586	Aspartyl/glutamyl-tRNA(Asn/Gln) amidotransferase subunit B - Burkholderia thailandensis (strain E264 / ATCC 700388 / DSM 13276 / CIP 106301) - [GATB_BURTA]
	Sequence	# Proteins	# Protein Groups	Activation Type	Modifications	Probability	XCorr	Δ Score	Rank	Charge	MH+ [Da]	ΔM [ppm]	First Scan	Last Scan	RT [min]	MSOrder	Ions Matched	Annotation
	EIFVAIWDEK	1	1	CID		1	3.12586	0.100196	2	3	1249.64	-799.962	5248	5248	27.2756	MS2	22/36
		Accession #	Coverage	# Peptides	#AAs	MW [Da]	Score	Description
		Q2T292	2.04	1	490	53228.3	3.12586	Aspartyl/glutamyl-tRNA(Asn/Gln) amidotransferase subunit B - Burkholderia thailandensis (strain E264 / ATCC 700388 / DSM 13276 / CIP 106301) - [GATB_BURTA]
		Accession #	Coverage	# Peptides	#AAs	MW [Da]	Score	Description
		Q2T292	2.04	1	490	53228.3	3.12586	Aspartyl/glutamyl-tRNA(Asn/Gln) amidotransferase subunit B - Burkholderia thailandensis (strain E264 / ATCC 700388 / DSM 13276 / CIP 106301) - [GATB_BURTA]
Q8FR39	2.03	1	542	59192.7	2.63834	Glucose-6-phosphate isomerase - Corynebacterium efficiens - [G6PI_COREF]
	Sequence	# Proteins	# Protein Groups	Activation Type	Modifications	Probability	XCorr	Δ Score	Rank	Charge	MH+ [Da]	ΔM [ppm]	First Scan	Last Scan	RT [min]	MSOrder	Ions Matched	Annotation
	ELFQDGGRAEK	1	1	CID		1	2.63834	0.240532	6	3	1249.64	-715.572	5248	5248	27.2756	MS2	19/40
		Accession #	Coverage	# Peptides	#AAs	MW [Da]	Score	Description
		Q8FR39	2.03	1	542	59192.7	2.63834	Glucose-6-phosphate isomerase - Corynebacterium efficiens - [G6PI_COREF]
Q9Y483	2.02	1	593	67046.7	4.45471	Metal-response element-binding transcription factor 2 - Homo sapiens (Human) - [MTF2_HUMAN]
	Sequence	# Proteins	# Protein Groups	Activation Type	Modifications	Probability	XCorr	Δ Score	Rank	Charge	MH+ [Da]	ΔM [ppm]	First Scan	Last Scan	RT [min]	MSOrder	Ions Matched	Annotation
		Accession #	Coverage	# Peptides	#AAs	MW [Da]	Score	Description
		Q9Y483	2.02	1	593	67046.7	4.45471	Metal-response element-binding transcription factor 2 - Homo sapiens (Human) - [MTF2_HUMAN]
	NSITSYFGAAGR	2	1	CID		1	2.08735	0.0315565	3	2	1244.21	-142.522	4319	4319	22.4119	MS2	12/22
		Accession #	Coverage	# Peptides	#AAs	MW [Da]	Score	Description
		Q9Y483	2.02	1	593	67046.7	4.45471	Metal-response element-binding transcription factor 2 - Homo sapiens (Human) - [MTF2_HUMAN]
Q9ZKG4	1.97	1	508	56941.1	2.23485	GMP synthase [glutamine-hydrolyzing] - Helicobacter pylori J99 (Campylobacter pylori J99) - [GUAA_HELPJ]
	Sequence	# Proteins	# Protein Groups	Activation Type	Modifications	Probability	XCorr	Δ Score	Rank	Charge	MH+ [Da]	ΔM [ppm]	First Scan	Last Scan	RT [min]	MSOrder	Ions Matched	Annotation
	ITNEVNGINR	1	1	CID		2.65531	2.23485	0.069992	4	2	1129.93	-312.317	3334	3334	17.3224	MS2	14/18
		Accession #	Coverage	# Peptides	#AAs	MW [Da]	Score	Description
		Q9ZKG4	1.97	1	508	56941.1	2.23485	GMP synthase [glutamine-hydrolyzing] - Helicobacter pylori J99 (Campylobacter pylori J99) - [GUAA_HELPJ]
		Accession #	Coverage	# Peptides	#AAs	MW [Da]	Score	Description
		Q9ZKG4	1.97	1	508	56941.1	2.23485	GMP synthase [glutamine-hydrolyzing] - Helicobacter pylori J99 (Campylobacter pylori J99) - [GUAA_HELPJ]
		Accession #	Coverage	# Peptides	#AAs	MW [Da]	Score	Description
		Q9ZKG4	1.97	1	508	56941.1	2.23485	GMP synthase [glutamine-hydrolyzing] - Helicobacter pylori J99 (Campylobacter pylori J99) - [GUAA_HELPJ]
		Accession #	Coverage	# Peptides	#AAs	MW [Da]	Score	Description
		Q9ZKG4	1.97	1	508	56941.1	2.23485	GMP synthase [glutamine-hydrolyzing] - Helicobacter pylori J99 (Campylobacter pylori J99) - [GUAA_HELPJ]
		Accession #	Coverage	# Peptides	#AAs	MW [Da]	Score	Description
		Q9ZKG4	1.97	1	508	56941.1	2.23485	GMP synthase [glutamine-hydrolyzing] - Helicobacter pylori J99 (Campylobacter pylori J99) - [GUAA_HELPJ]
		Accession #	Coverage	# Peptides	#AAs	MW [Da]	Score	Description
		Q9ZKG4	1.97	1	508	56941.1	2.23485	GMP synthase [glutamine-hydrolyzing] - Helicobacter pylori J99 (Campylobacter pylori J99) - [GUAA_HELPJ]
		Accession #	Coverage	# Peptides	#AAs	MW [Da]	Score	Description
		Q9ZKG4	1.97	1	508	56941.1	2.23485	GMP synthase [glutamine-hydrolyzing] - Helicobacter pylori J99 (Campylobacter pylori J99) - [GUAA_HELPJ]
Q58501	1.96	2	408	46026.6	3.20506	Bifunctional protein glmU [Includes: UDP-N-acetylglucosamine pyrophosphorylase - Methanocaldococcus jannaschii (Methanococcus jannaschii) - [GLMU_METJA]
	Sequence	# Proteins	# Protein Groups	Activation Type	Modifications	Probability	XCorr	Δ Score	Rank	Charge	MH+ [Da]	ΔM [ppm]	First Scan	Last Scan	RT [min]	MSOrder	Ions Matched	Annotation
	IEENVVIK	1	1	CID		1	1.61578	0.129038	4	1	945.217	1099.68	5518	5518	28.7003	MS2	8/14
		Accession #	Coverage	# Peptides	#AAs	MW [Da]	Score	Description
		Q58501	1.96	2	408	46026.6	3.20506	Bifunctional protein glmU [Includes: UDP-N-acetylglucosamine pyrophosphorylase - Methanocaldococcus jannaschii (Methanococcus jannaschii) - [GLMU_METJA]
	IEENVVIK	1	1	CID		1	1.58928	0.0646907	4	1	945.175	1057.69	5513	5513	28.6745	MS2	8/14
		Accession #	Coverage	# Peptides	#AAs	MW [Da]	Score	Description
		Q58501	1.96	2	408	46026.6	3.20506	Bifunctional protein glmU [Includes: UDP-N-acetylglucosamine pyrophosphorylase - Methanocaldococcus jannaschii (Methanococcus jannaschii) - [GLMU_METJA]
		Accession #	Coverage	# Peptides	#AAs	MW [Da]	Score	Description
		Q58501	1.96	2	408	46026.6	3.20506	Bifunctional protein glmU [Includes: UDP-N-acetylglucosamine pyrophosphorylase - Methanocaldococcus jannaschii (Methanococcus jannaschii) - [GLMU_METJA]
Q9HK17	1.91	2	1047	116778	4.78786	Carbamoyl-phosphate synthase large chain - Thermoplasma acidophilum - [CARB_THEAC]
	Sequence	# Proteins	# Protein Groups	Activation Type	Modifications	Probability	XCorr	Δ Score	Rank	Charge	MH+ [Da]	ΔM [ppm]	First Scan	Last Scan	RT [min]	MSOrder	Ions Matched	Annotation
	KAMGLGLPIILRSSHVIGGR	1	1	CID		1	2.55978	0	1	2	2075.77	-795.521	6333	6333	33.0735	MS2	15/38
		Accession #	Coverage	# Peptides	#AAs	MW [Da]	Score	Description
		Q9HK17	1.91	2	1047	116778	4.78786	Carbamoyl-phosphate synthase large chain - Thermoplasma acidophilum - [CARB_THEAC]
	KAMGLGLPIILRSSHVIGGR	1	1	CID		1	2.22807	0	1	2	2076	-565.784	6339	6339	33.106	MS2	12/38
		Accession #	Coverage	# Peptides	#AAs	MW [Da]	Score	Description
		Q9HK17	1.91	2	1047	116778	4.78786	Carbamoyl-phosphate synthase large chain - Thermoplasma acidophilum - [CARB_THEAC]
		Accession #	Coverage	# Peptides	#AAs	MW [Da]	Score	Description
		Q9HK17	1.91	2	1047	116778	4.78786	Carbamoyl-phosphate synthase large chain - Thermoplasma acidophilum - [CARB_THEAC]
		Accession #	Coverage	# Peptides	#AAs	MW [Da]	Score	Description
		Q9HK17	1.91	2	1047	116778	4.78786	Carbamoyl-phosphate synthase large chain - Thermoplasma acidophilum - [CARB_THEAC]
		Accession #	Coverage	# Peptides	#AAs	MW [Da]	Score	Description
		Q9HK17	1.91	2	1047	116778	4.78786	Carbamoyl-phosphate synthase large chain - Thermoplasma acidophilum - [CARB_THEAC]
		Accession #	Coverage	# Peptides	#AAs	MW [Da]	Score	Description
		Q9HK17	1.91	2	1047	116778	4.78786	Carbamoyl-phosphate synthase large chain - Thermoplasma acidophilum - [CARB_THEAC]
		Accession #	Coverage	# Peptides	#AAs	MW [Da]	Score	Description
		Q9HK17	1.91	2	1047	116778	4.78786	Carbamoyl-phosphate synthase large chain - Thermoplasma acidophilum - [CARB_THEAC]
Q502I9	1.89	1	848	93599	2.19326	FCH domain only protein 2 - Danio rerio (Zebrafish) (Brachydanio rerio) - [FCHO2_DANRE]
	Sequence	# Proteins	# Protein Groups	Activation Type	Modifications	Probability	XCorr	Δ Score	Rank	Charge	MH+ [Da]	ΔM [ppm]	First Scan	Last Scan	RT [min]	MSOrder	Ions Matched	Annotation
	QSTEKLAAcHMELVRK	1	1	CID	C9(Carbamidomethyl)	1	2.19326	0.0253458	2	2	1902.25	1.92094	6633	6633	34.702	MS2	16/30
		Accession #	Coverage	# Peptides	#AAs	MW [Da]	Score	Description
		Q502I9	1.89	1	848	93599	2.19326	FCH domain only protein 2 - Danio rerio (Zebrafish) (Brachydanio rerio) - [FCHO2_DANRE]
Q82S78	1.88	1	639	70780.7	7.66811	tRNA uridine 5-carboxymethylaminomethyl modification enzyme gidA - Nitrosomonas europaea - [GIDA_NITEU]
	Sequence	# Proteins	# Protein Groups	Activation Type	Modifications	Probability	XCorr	Δ Score	Rank	Charge	MH+ [Da]	ΔM [ppm]	First Scan	Last Scan	RT [min]	MSOrder	Ions Matched	Annotation
	AGDPASIRLAHR	2	1	CID		1	2.96581	0	1	3	1263.26	-1170.7	4971	4971	25.8119	MS2	20/44
		Accession #	Coverage	# Peptides	#AAs	MW [Da]	Score	Description
		Q82S78	1.88	1	639	70780.7	7.66811	tRNA uridine 5-carboxymethylaminomethyl modification enzyme gidA - Nitrosomonas europaea - [GIDA_NITEU]
P0C548	1.88	2	478	52533	21.9096	Patatin-like phospholipase domain-containing protein 2 - Rattus norvegicus (Rat) - [PLPL2_RAT]
	Sequence	# Proteins	# Protein Groups	Activation Type	Modifications	Probability	XCorr	Δ Score	Rank	Charge	MH+ [Da]	ΔM [ppm]	First Scan	Last Scan	RT [min]	MSOrder	Ions Matched	Annotation
	LSEQVELRR	2	1	CID		1	2.16037	0.100988	5	2	1129.93	-356.327	3334	3334	17.3224	MS2	11/16
		Accession #	Coverage	# Peptides	#AAs	MW [Da]	Score	Description
		P0C548	1.88	2	478	52533	21.9096	Patatin-like phospholipase domain-containing protein 2 - Rattus norvegicus (Rat) - [PLPL2_RAT]
	LSEQVELRR	2	1	CID		1	2.09431	0.0318604	2	2	1130.14	-147.586	3983	3983	20.672	MS2	11/16
		Accession #	Coverage	# Peptides	#AAs	MW [Da]	Score	Description
		P0C548	1.88	2	478	52533	21.9096	Patatin-like phospholipase domain-containing protein 2 - Rattus norvegicus (Rat) - [PLPL2_RAT]
Q84TG1	1.85	1	541	60877.8	2.79617	DEAD-box ATP-dependent RNA helicase 57 - Arabidopsis thaliana (Mouse-ear cress) - [RH57_ARATH]
	Sequence	# Proteins	# Protein Groups	Activation Type	Modifications	Probability	XCorr	Δ Score	Rank	Charge	MH+ [Da]	ΔM [ppm]	First Scan	Last Scan	RT [min]	MSOrder	Ions Matched	Annotation
	QmERDALSRK	1	1	CID	M2(Oxidation)	1	2.79617	0.1951	4	3	1249.64	-784.172	5248	5248	27.2756	MS2	19/36
		Accession #	Coverage	# Peptides	#AAs	MW [Da]	Score	Description
		Q84TG1	1.85	1	541	60877.8	2.79617	DEAD-box ATP-dependent RNA helicase 57 - Arabidopsis thaliana (Mouse-ear cress) - [RH57_ARATH]
Q9Z393	1.83	1	930	97610.2	4.18655	Probable outer membrane protein pmp8 precursor - Chlamydia pneumoniae (Chlamydophila pneumoniae) - [PMP8_CHLPN]
	Sequence	# Proteins	# Protein Groups	Activation Type	Modifications	Probability	XCorr	Δ Score	Rank	Charge	MH+ [Da]	ΔM [ppm]	First Scan	Last Scan	RT [min]	MSOrder	Ions Matched	Annotation
	LSADEAKAADNFTSILK	1	1	CID		1	2.19901	0	1	2	1795.02	20.1208	6488	6488	33.9021	MS2	10/32
		Accession #	Coverage	# Peptides	#AAs	MW [Da]	Score	Description
		Q9Z393	1.83	1	930	97610.2	4.18655	Probable outer membrane protein pmp8 precursor - Chlamydia pneumoniae (Chlamydophila pneumoniae) - [PMP8_CHLPN]
		Accession #	Coverage	# Peptides	#AAs	MW [Da]	Score	Description
		Q9Z393	1.83	1	930	97610.2	4.18655	Probable outer membrane protein pmp8 precursor - Chlamydia pneumoniae (Chlamydophila pneumoniae) - [PMP8_CHLPN]
A5CY46	1.74	1	459	50274.9	5.61895	tRNA modification GTPase trmE - Pelotomaculum thermopropionicum (strain DSM 13744 / JCM 10971 / SI) - [TRME_PELTS]
	Sequence	# Proteins	# Protein Groups	Activation Type	Modifications	Probability	XCorr	Δ Score	Rank	Charge	MH+ [Da]	ΔM [ppm]	First Scan	Last Scan	RT [min]	MSOrder	Ions Matched	Annotation
	KVEDLQGR	1	1	CID		1	2.02646	0	1	2	944.961	-103.137	2589	2589	13.4866	MS2	12/14
		Accession #	Coverage	# Peptides	#AAs	MW [Da]	Score	Description
		A5CY46	1.74	1	459	50274.9	5.61895	tRNA modification GTPase trmE - Pelotomaculum thermopropionicum (strain DSM 13744 / JCM 10971 / SI) - [TRME_PELTS]
		Accession #	Coverage	# Peptides	#AAs	MW [Da]	Score	Description
		A5CY46	1.74	1	459	50274.9	5.61895	tRNA modification GTPase trmE - Pelotomaculum thermopropionicum (strain DSM 13744 / JCM 10971 / SI) - [TRME_PELTS]
		Accession #	Coverage	# Peptides	#AAs	MW [Da]	Score	Description
		A5CY46	1.74	1	459	50274.9	5.61895	tRNA modification GTPase trmE - Pelotomaculum thermopropionicum (strain DSM 13744 / JCM 10971 / SI) - [TRME_PELTS]
Q5GH77	1.74	1	459	53413	2.98571	XK-related protein 3 - Homo sapiens (Human) - [XKR3_HUMAN]
	Sequence	# Proteins	# Protein Groups	Activation Type	Modifications	Probability	XCorr	Δ Score	Rank	Charge	MH+ [Da]	ΔM [ppm]	First Scan	Last Scan	RT [min]	MSOrder	Ions Matched	Annotation
	EEIVLGQR	1	1	CID		1	1.53085	0.174821	9	1	945.217	1140.27	5518	5518	28.7003	MS2	9/14
		Accession #	Coverage	# Peptides	#AAs	MW [Da]	Score	Description
		Q5GH77	1.74	1	459	53413	2.98571	XK-related protein 3 - Homo sapiens (Human) - [XKR3_HUMAN]
		Accession #	Coverage	# Peptides	#AAs	MW [Da]	Score	Description
		Q5GH77	1.74	1	459	53413	2.98571	XK-related protein 3 - Homo sapiens (Human) - [XKR3_HUMAN]
Q5XI29	1.73	1	462	51041.8	8.55615	Cleavage and polyadenylation specificity factor subunit 7 - Rattus norvegicus (Rat) - [CPSF7_RAT]
	Sequence	# Proteins	# Protein Groups	Activation Type	Modifications	Probability	XCorr	Δ Score	Rank	Charge	MH+ [Da]	ΔM [ppm]	First Scan	Last Scan	RT [min]	MSOrder	Ions Matched	Annotation
	HDDYFQER	3	1	CID		1	2.1689	0	1	2	1109.74	-388.506	4586	4586	23.801	MS2	9/14
		Accession #	Coverage	# Peptides	#AAs	MW [Da]	Score	Description
		Q5XI29	1.73	1	462	51041.8	8.55615	Cleavage and polyadenylation specificity factor subunit 7 - Rattus norvegicus (Rat) - [CPSF7_RAT]
O05542	1.72	1	757	82801.1	4.02463	Alcohol dehydrogenase [acceptor] precursor - Gluconobacter oxydans (Gluconobacter suboxydans) - [DHET_GLUOX]
	Sequence	# Proteins	# Protein Groups	Activation Type	Modifications	Probability	XCorr	Δ Score	Rank	Charge	MH+ [Da]	ΔM [ppm]	First Scan	Last Scan	RT [min]	MSOrder	Ions Matched	Annotation
	VLIGNGGAEFGAR	1	1	CID		1	2.22504	0	1	2	1261.1	-322.369	4827	4827	25.0602	MS2	13/24
		Accession #	Coverage	# Peptides	#AAs	MW [Da]	Score	Description
		O05542	1.72	1	757	82801.1	4.02463	Alcohol dehydrogenase [acceptor] precursor - Gluconobacter oxydans (Gluconobacter suboxydans) - [DHET_GLUOX]
		Accession #	Coverage	# Peptides	#AAs	MW [Da]	Score	Description
		O05542	1.72	1	757	82801.1	4.02463	Alcohol dehydrogenase [acceptor] precursor - Gluconobacter oxydans (Gluconobacter suboxydans) - [DHET_GLUOX]
Q5ZKV8	1.7	1	706	79813.7	3.91941	Kinesin-like protein KIF2A - Gallus gallus (Chicken) - [KIF2A_CHICK]
	Sequence	# Proteins	# Protein Groups	Activation Type	Modifications	Probability	XCorr	Δ Score	Rank	Charge	MH+ [Da]	ΔM [ppm]	First Scan	Last Scan	RT [min]	MSOrder	Ions Matched	Annotation
	TVAPVKNDTPAR	1	1	CID		1	2.10063	0.0115828	2	2	1268.81	-629.878	4842	4842	25.1398	MS2	14/22
		Accession #	Coverage	# Peptides	#AAs	MW [Da]	Score	Description
		Q5ZKV8	1.7	1	706	79813.7	3.91941	Kinesin-like protein KIF2A - Gallus gallus (Chicken) - [KIF2A_CHICK]
		Accession #	Coverage	# Peptides	#AAs	MW [Da]	Score	Description
		Q5ZKV8	1.7	1	706	79813.7	3.91941	Kinesin-like protein KIF2A - Gallus gallus (Chicken) - [KIF2A_CHICK]
		Accession #	Coverage	# Peptides	#AAs	MW [Da]	Score	Description
		Q5ZKV8	1.7	1	706	79813.7	3.91941	Kinesin-like protein KIF2A - Gallus gallus (Chicken) - [KIF2A_CHICK]
P28745	1.67	1	539	58313.4	2.25511	Protein pim1 - Schizosaccharomyces pombe (Fission yeast) - [RCC1_SCHPO]
	Sequence	# Proteins	# Protein Groups	Activation Type	Modifications	Probability	XCorr	Δ Score	Rank	Charge	MH+ [Da]	ΔM [ppm]	First Scan	Last Scan	RT [min]	MSOrder	Ions Matched	Annotation
	RTAEPTQMR	1	1	CID		1	2.25511	0	1	2	1090.78	529.3	4610	4610	23.9287	MS2	11/16
		Accession #	Coverage	# Peptides	#AAs	MW [Da]	Score	Description
		P28745	1.67	1	539	58313.4	2.25511	Protein pim1 - Schizosaccharomyces pombe (Fission yeast) - [RCC1_SCHPO]
P79263	1.63	1	921	102083	2.27284	Inter-alpha-trypsin inhibitor heavy chain H4 precursor - Sus scrofa (Pig) - [ITIH4_PIG]
	Sequence	# Proteins	# Protein Groups	Activation Type	Modifications	Probability	XCorr	Δ Score	Rank	Charge	MH+ [Da]	ΔM [ppm]	First Scan	Last Scan	RT [min]	MSOrder	Ions Matched	Annotation
	GQLHMENVTFVmESR	1	1	CID	M12(Oxidation)	1	2.27284	0.206671	2	2	1794.84	-215.751	6437	6437	33.6317	MS2	10/28
		Accession #	Coverage	# Peptides	#AAs	MW [Da]	Score	Description
		P79263	1.63	1	921	102083	2.27284	Inter-alpha-trypsin inhibitor heavy chain H4 precursor - Sus scrofa (Pig) - [ITIH4_PIG]
P58005	1.63	2	492	57254.4	4.3245	Sestrin-3 - Homo sapiens (Human) - [SESN3_HUMAN]
	Sequence	# Proteins	# Protein Groups	Activation Type	Modifications	Probability	XCorr	Δ Score	Rank	Charge	MH+ [Da]	ΔM [ppm]	First Scan	Last Scan	RT [min]	MSOrder	Ions Matched	Annotation
	MKRLQEER	1	1	CID		1	2.25271	0.156809	5	2	1091.09	792.351	4635	4635	24.0633	MS2	9/14
		Accession #	Coverage	# Peptides	#AAs	MW [Da]	Score	Description
		P58005	1.63	2	492	57254.4	4.3245	Sestrin-3 - Homo sapiens (Human) - [SESN3_HUMAN]
	MKRLQEER	1	1	CID		1	2.07179	0.0812911	9	2	1090.78	485.1	4610	4610	23.9287	MS2	9/14
		Accession #	Coverage	# Peptides	#AAs	MW [Da]	Score	Description
		P58005	1.63	2	492	57254.4	4.3245	Sestrin-3 - Homo sapiens (Human) - [SESN3_HUMAN]
A6QD02	1.6	1	563	60543.4	3.89558	Dihydroxy-acid dehydratase - Sulfurovum sp. (strain NBC37-1) - [ILVD_SULNB]
	Sequence	# Proteins	# Protein Groups	Activation Type	Modifications	Probability	XCorr	Δ Score	Rank	Charge	MH+ [Da]	ΔM [ppm]	First Scan	Last Scan	RT [min]	MSOrder	Ions Matched	Annotation
	NILNENAVR	1	1	CID		1	2.2208	0	1	2	1043.12	-51.9657	6467	6467	33.7907	MS2	11/16
		Accession #	Coverage	# Peptides	#AAs	MW [Da]	Score	Description
		A6QD02	1.6	1	563	60543.4	3.89558	Dihydroxy-acid dehydratase - Sulfurovum sp. (strain NBC37-1) - [ILVD_SULNB]
		Accession #	Coverage	# Peptides	#AAs	MW [Da]	Score	Description
		A6QD02	1.6	1	563	60543.4	3.89558	Dihydroxy-acid dehydratase - Sulfurovum sp. (strain NBC37-1) - [ILVD_SULNB]
Q46337	1.45	1	967	102704	2.52517	Sarcosine oxidase subunit alpha - Corynebacterium sp. (strain P-1) - [SOXA_CORS1]
	Sequence	# Proteins	# Protein Groups	Activation Type	Modifications	Probability	XCorr	Δ Score	Rank	Charge	MH+ [Da]	ΔM [ppm]	First Scan	Last Scan	RT [min]	MSOrder	Ions Matched	Annotation
	GDTVASAmLANGQR	1	1	CID	M8(Oxidation)	1	2.52517	0	1	3	1407.03	-519.817	6387	6387	33.364	MS2	21/52
		Accession #	Coverage	# Peptides	#AAs	MW [Da]	Score	Description
		Q46337	1.45	1	967	102704	2.52517	Sarcosine oxidase subunit alpha - Corynebacterium sp. (strain P-1) - [SOXA_CORS1]
O27428	1.44	1	1044	120904	12.9257	Isoleucyl-tRNA synthetase - Methanobacterium thermoautotrophicum - [SYI_METTH]
	Sequence	# Proteins	# Protein Groups	Activation Type	Modifications	Probability	XCorr	Δ Score	Rank	Charge	MH+ [Da]	ΔM [ppm]	First Scan	Last Scan	RT [min]	MSOrder	Ions Matched	Annotation
	ELTEPQREFIENEVR	1	1	CID		1	2.10021	0.119636	2	2	1888.76	-1300.49	9167	9167	48.5907	MS2	10/28
		Accession #	Coverage	# Peptides	#AAs	MW [Da]	Score	Description
		O27428	1.44	1	1044	120904	12.9257	Isoleucyl-tRNA synthetase - Methanobacterium thermoautotrophicum - [SYI_METTH]
P60363	1.42	1	706	71906.4	2.68805	Pyrophosphate-energized proton pump - Rhodopseudomonas palustris - [HPPA1_RHOPA]
	Sequence	# Proteins	# Protein Groups	Activation Type	Modifications	Probability	XCorr	Δ Score	Rank	Charge	MH+ [Da]	ΔM [ppm]	First Scan	Last Scan	RT [min]	MSOrder	Ions Matched	Annotation
	QFREKPGImK	1	1	CID	M9(Oxidation)	1	2.68805	0.226223	5	3	1249.64	-871.172	5248	5248	27.2756	MS2	24/36
		Accession #	Coverage	# Peptides	#AAs	MW [Da]	Score	Description
		P60363	1.42	1	706	71906.4	2.68805	Pyrophosphate-energized proton pump - Rhodopseudomonas palustris - [HPPA1_RHOPA]
Q9LTL2	1.4	1	501	57498.1	3.75152	Cytochrome P450 71B25 - Arabidopsis thaliana (Mouse-ear cress) - [C71BP_ARATH]
	Sequence	# Proteins	# Protein Groups	Activation Type	Modifications	Probability	XCorr	Δ Score	Rank	Charge	MH+ [Da]	ΔM [ppm]	First Scan	Last Scan	RT [min]	MSOrder	Ions Matched	Annotation
	EYFSVKK	1	1	CID		1	2.04566	0.050253	7	2	900.582	-470.176	4547	4547	23.5993	MS2	9/12
		Accession #	Coverage	# Peptides	#AAs	MW [Da]	Score	Description
		Q9LTL2	1.4	1	501	57498.1	3.75152	Cytochrome P450 71B25 - Arabidopsis thaliana (Mouse-ear cress) - [C71BP_ARATH]
A2QE29	1.4	3	642	71487.5	24.6394	ATP-dependent rRNA helicase spb4 - Aspergillus niger (strain CBS 513.88 / FGSC A1513) - [SPB4_ASPNC]
	Sequence	# Proteins	# Protein Groups	Activation Type	Modifications	Probability	XCorr	Δ Score	Rank	Charge	MH+ [Da]	ΔM [ppm]	First Scan	Last Scan	RT [min]	MSOrder	Ions Matched	Annotation
	DTLQNILRR	1	1	CID		1	2.3584	0.0185803	2	2	1129.93	628.373	3334	3334	17.3224	MS2	11/16
		Accession #	Coverage	# Peptides	#AAs	MW [Da]	Score	Description
		A2QE29	1.4	3	642	71487.5	24.6394	ATP-dependent rRNA helicase spb4 - Aspergillus niger (strain CBS 513.88 / FGSC A1513) - [SPB4_ASPNC]
	DTLQNILRR	1	1	CID		1	2.11812	0.011833	2	2	1130.06	753.739	3773	3773	19.5906	MS2	11/16
		Accession #	Coverage	# Peptides	#AAs	MW [Da]	Score	Description
		A2QE29	1.4	3	642	71487.5	24.6394	ATP-dependent rRNA helicase spb4 - Aspergillus niger (strain CBS 513.88 / FGSC A1513) - [SPB4_ASPNC]
	DTLQNILRR	1	1	CID		1	2.06486	0	1	2	1129.37	61.4787	3617	3617	18.7842	MS2	13/16
		Accession #	Coverage	# Peptides	#AAs	MW [Da]	Score	Description
		A2QE29	1.4	3	642	71487.5	24.6394	ATP-dependent rRNA helicase spb4 - Aspergillus niger (strain CBS 513.88 / FGSC A1513) - [SPB4_ASPNC]
Q6AXP3	1.4	2	573	67261.4	3.35704	Uncharacterized protein C15orf33 homolog - Rattus norvegicus (Rat) - [CO033_RAT]
	Sequence	# Proteins	# Protein Groups	Activation Type	Modifications	Probability	XCorr	Δ Score	Rank	Charge	MH+ [Da]	ΔM [ppm]	First Scan	Last Scan	RT [min]	MSOrder	Ions Matched	Annotation
	MELPTPQK	1	1	CID		1	1.85517	0	1	1	945.217	1075.57	5518	5518	28.7003	MS2	8/14
		Accession #	Coverage	# Peptides	#AAs	MW [Da]	Score	Description
		Q6AXP3	1.4	2	573	67261.4	3.35704	Uncharacterized protein C15orf33 homolog - Rattus norvegicus (Rat) - [CO033_RAT]
	MELPTPQK	1	1	CID		1	1.50187	0.116128	5	1	945.175	1033.58	5513	5513	28.6745	MS2	9/14
		Accession #	Coverage	# Peptides	#AAs	MW [Da]	Score	Description
		Q6AXP3	1.4	2	573	67261.4	3.35704	Uncharacterized protein C15orf33 homolog - Rattus norvegicus (Rat) - [CO033_RAT]
Q2UN31	1.38	1	800	89187.5	2.51262	Mitochondrial intermediate peptidase, mitochondrial precursor - Aspergillus oryzae - [PMIP_ASPOR]
	Sequence	# Proteins	# Protein Groups	Activation Type	Modifications	Probability	XCorr	Δ Score	Rank	Charge	MH+ [Da]	ΔM [ppm]	First Scan	Last Scan	RT [min]	MSOrder	Ions Matched	Annotation
	GLDPILVQQIR	1	1	CID		1	2.51262	0.0462587	4	3	1252.91	409.363	5546	5546	28.8495	MS2	15/40
		Accession #	Coverage	# Peptides	#AAs	MW [Da]	Score	Description
		Q2UN31	1.38	1	800	89187.5	2.51262	Mitochondrial intermediate peptidase, mitochondrial precursor - Aspergillus oryzae - [PMIP_ASPOR]
Q9EPI1	1.34	1	821	93799.3	12.9699	Xylosyltransferase 1 - Rattus norvegicus (Rat) - [XYLT1_RAT]
	Sequence	# Proteins	# Protein Groups	Activation Type	Modifications	Probability	XCorr	Δ Score	Rank	Charge	MH+ [Da]	ΔM [ppm]	First Scan	Last Scan	RT [min]	MSOrder	Ions Matched	Annotation
	SELGAVKPDGR	5	1	CID		1	2.15877	0.101653	6	2	1129.93	676.083	3334	3334	17.3224	MS2	11/20
		Accession #	Coverage	# Peptides	#AAs	MW [Da]	Score	Description
		Q9EPI1	1.34	1	821	93799.3	12.9699	Xylosyltransferase 1 - Rattus norvegicus (Rat) - [XYLT1_RAT]
Q9CKC0	1.29	1	855	95336.9	4.87036	Chaperone protein clpB - Pasteurella multocida - [CLPB_PASMU]
	Sequence	# Proteins	# Protein Groups	Activation Type	Modifications	Probability	XCorr	Δ Score	Rank	Charge	MH+ [Da]	ΔM [ppm]	First Scan	Last Scan	RT [min]	MSOrder	Ions Matched	Annotation
	SLVNLLNLcDK	1	1	CID	C9(Carbamidomethyl)	1	2.77565	0	1	3	1290.34	798.573	5235	5235	27.2067	MS2	16/40
		Accession #	Coverage	# Peptides	#AAs	MW [Da]	Score	Description
		Q9CKC0	1.29	1	855	95336.9	4.87036	Chaperone protein clpB - Pasteurella multocida - [CLPB_PASMU]
P46215	1.24	1	1050	121947	5.76043	Isoleucyl-tRNA synthetase - Sulfolobus acidocaldarius - [SYI_SULAC]
	Sequence	# Proteins	# Protein Groups	Activation Type	Modifications	Probability	XCorr	Δ Score	Rank	Charge	MH+ [Da]	ΔM [ppm]	First Scan	Last Scan	RT [min]	MSOrder	Ions Matched	Annotation
	LESISmEKIPEIK	1	1	CID	M6(Oxidation)	1	2.03485	0.332507	4	2	1532.73	-1095.95	4726	4726	24.5315	MS2	13/24
		Accession #	Coverage	# Peptides	#AAs	MW [Da]	Score	Description
		P46215	1.24	1	1050	121947	5.76043	Isoleucyl-tRNA synthetase - Sulfolobus acidocaldarius - [SYI_SULAC]
P47031	1.23	1	731	82483.1	2.21693	Mitochondrial outer membrane protein IML2 - Saccharomyces cerevisiae (Baker's yeast) - [IML2_YEAST]
	Sequence	# Proteins	# Protein Groups	Activation Type	Modifications	Probability	XCorr	Δ Score	Rank	Charge	MH+ [Da]	ΔM [ppm]	First Scan	Last Scan	RT [min]	MSOrder	Ions Matched	Annotation
	NLLLSLTLR	2	1	CID		1	2.21693	0.00174605	2	2	1043.12	-179.566	6467	6467	33.7907	MS2	12/16
		Accession #	Coverage	# Peptides	#AAs	MW [Da]	Score	Description
		P47031	1.23	1	731	82483.1	2.21693	Mitochondrial outer membrane protein IML2 - Saccharomyces cerevisiae (Baker's yeast) - [IML2_YEAST]
Q3ILP8	1.22	1	1390	154471	3.6377	DNA-directed RNA polymerase subunit beta' - Pseudoalteromonas haloplanktis (strain TAC 125) - [RPOC_PSEHT]
	Sequence	# Proteins	# Protein Groups	Activation Type	Modifications	Probability	XCorr	Δ Score	Rank	Charge	MH+ [Da]	ΔM [ppm]	First Scan	Last Scan	RT [min]	MSOrder	Ions Matched	Annotation
	YNKVIDIWSRVNENLSR	1	1	CID		4.37251	2.00936	0	1	2	2107.23	-149.928	8949	8949	47.4069	MS2	12/32
		Accession #	Coverage	# Peptides	#AAs	MW [Da]	Score	Description
		Q3ILP8	1.22	1	1390	154471	3.6377	DNA-directed RNA polymerase subunit beta' - Pseudoalteromonas haloplanktis (strain TAC 125) - [RPOC_PSEHT]
Q9C5Y0	1.15	1	868	98854	7.80413	Phospholipase D delta - Arabidopsis thaliana (Mouse-ear cress) - [PLDD1_ARATH]
	Sequence	# Proteins	# Protein Groups	Activation Type	Modifications	Probability	XCorr	Δ Score	Rank	Charge	MH+ [Da]	ΔM [ppm]	First Scan	Last Scan	RT [min]	MSOrder	Ions Matched	Annotation
	cGIAGDPERR	1	1	CID	C1(Carbamidomethyl)	12.631	2.40305	0	1	2	1129.93	-1322.92	3334	3334	17.3224	MS2	15/18
		Accession #	Coverage	# Peptides	#AAs	MW [Da]	Score	Description
		Q9C5Y0	1.15	1	868	98854	7.80413	Phospholipase D delta - Arabidopsis thaliana (Mouse-ear cress) - [PLDD1_ARATH]
Q8K820	1.12	1	801	87482.3	3.70822	Phenylalanyl-tRNA synthetase beta chain - Streptococcus pyogenes serotype M3 - [SYFB_STRP3]
	Sequence	# Proteins	# Protein Groups	Activation Type	Modifications	Probability	XCorr	Δ Score	Rank	Charge	MH+ [Da]	ΔM [ppm]	First Scan	Last Scan	RT [min]	MSOrder	Ions Matched	Annotation
	FEDHKIVTR	1	1	CID		1	2.07411	0	1	2	1146.08	772.228	5500	5500	28.6062	MS2	11/16
		Accession #	Coverage	# Peptides	#AAs	MW [Da]	Score	Description
		Q8K820	1.12	1	801	87482.3	3.70822	Phenylalanyl-tRNA synthetase beta chain - Streptococcus pyogenes serotype M3 - [SYFB_STRP3]
P44317	1.11	1	720	81974.7	3.62929	Ornithine decarboxylase - Haemophilus influenzae - [DCOR_HAEIN]
	Sequence	# Proteins	# Protein Groups	Activation Type	Modifications	Probability	XCorr	Δ Score	Rank	Charge	MH+ [Da]	ΔM [ppm]	First Scan	Last Scan	RT [min]	MSOrder	Ions Matched	Annotation
	ENGIIPEK	1	1	CID		1	2.02409	0.0602682	9	2	900.582	561.334	4547	4547	23.5993	MS2	11/14
		Accession #	Coverage	# Peptides	#AAs	MW [Da]	Score	Description
		P44317	1.11	1	720	81974.7	3.62929	Ornithine decarboxylase - Haemophilus influenzae - [DCOR_HAEIN]
P12661	0.93	2	1286	139611	4.28722	Interphotoreceptor retinoid-binding protein precursor - Bos taurus (Bovine) - [IRBP_BOVIN]
	Sequence	# Proteins	# Protein Groups	Activation Type	Modifications	Probability	XCorr	Δ Score	Rank	Charge	MH+ [Da]	ΔM [ppm]	First Scan	Last Scan	RT [min]	MSOrder	Ions Matched	Annotation
	LVNTSALVLDLR	1	1	CID		1	2.25443	0.207703	5	2	1314.95	379.343	7592	7592	39.9374	MS2	16/22
		Accession #	Coverage	# Peptides	#AAs	MW [Da]	Score	Description
		P12661	0.93	2	1286	139611	4.28722	Interphotoreceptor retinoid-binding protein precursor - Bos taurus (Bovine) - [IRBP_BOVIN]
	LVNTSALVLDLR	1	1	CID		2.64433	2.03279	0.27781	5	2	1315.26	689.89	7599	7599	39.9766	MS2	17/22
		Accession #	Coverage	# Peptides	#AAs	MW [Da]	Score	Description
		P12661	0.93	2	1286	139611	4.28722	Interphotoreceptor retinoid-binding protein precursor - Bos taurus (Bovine) - [IRBP_BOVIN]
P24686	0.92	2	2073	229036	4.45555	Negative regulator of mitosis - Emericella nidulans (Aspergillus nidulans) - [BIME_EMENI]
	Sequence	# Proteins	# Protein Groups	Activation Type	Modifications	Probability	XCorr	Δ Score	Rank	Charge	MH+ [Da]	ΔM [ppm]	First Scan	Last Scan	RT [min]	MSOrder	Ions Matched	Annotation
	FMLHEMDALSSIMTVNTSR	1	1	CID		1	2.3111	0	1	2	2184.39	-183.812	7016	7016	36.79	MS2	15/36
		Accession #	Coverage	# Peptides	#AAs	MW [Da]	Score	Description
		P24686	0.92	2	2073	229036	4.45555	Negative regulator of mitosis - Emericella nidulans (Aspergillus nidulans) - [BIME_EMENI]
	FMLHEMDALSSIMTVNTSR	1	1	CID		1	2.14445	0	1	2	2184.8	230.25	6996	6996	36.6824	MS2	14/36
		Accession #	Coverage	# Peptides	#AAs	MW [Da]	Score	Description
		P24686	0.92	2	2073	229036	4.45555	Negative regulator of mitosis - Emericella nidulans (Aspergillus nidulans) - [BIME_EMENI]
Q9YCB6	0.88	1	1370	154637	15.22	Reverse gyrase 1 [Includes: Helicase - Aeropyrum pernix - [RGYR1_AERPE]
	Sequence	# Proteins	# Protein Groups	Activation Type	Modifications	Probability	XCorr	Δ Score	Rank	Charge	MH+ [Da]	ΔM [ppm]	First Scan	Last Scan	RT [min]	MSOrder	Ions Matched	Annotation
	LLRLLSILAESR	1	1	CID		1	2.78404	0	1	3	1384.65	-55.2788	5672	5672	29.5132	MS2	20/44
		Accession #	Coverage	# Peptides	#AAs	MW [Da]	Score	Description
		Q9YCB6	0.88	1	1370	154637	15.22	Reverse gyrase 1 [Includes: Helicase - Aeropyrum pernix - [RGYR1_AERPE]
P25167	0.88	1	1137	128432	2.5388	DNA-directed RNA polymerase III subunit RPC2 - Drosophila melanogaster (Fruit fly) - [RPC2_DROME]
	Sequence	# Proteins	# Protein Groups	Activation Type	Modifications	Probability	XCorr	Δ Score	Rank	Charge	MH+ [Da]	ΔM [ppm]	First Scan	Last Scan	RT [min]	MSOrder	Ions Matched	Annotation
	HMVQDKMHAR	1	1	CID		1	2.5388	0.0363229	3	3	1252.91	-586.827	5546	5546	28.8495	MS2	19/36
		Accession #	Coverage	# Peptides	#AAs	MW [Da]	Score	Description
		P25167	0.88	1	1137	128432	2.5388	DNA-directed RNA polymerase III subunit RPC2 - Drosophila melanogaster (Fruit fly) - [RPC2_DROME]
A4YRD9	0.85	2	1170	131901	4.38044	Error-prone DNA polymerase - Bradyrhizobium sp. (strain ORS278) - [DNAE2_BRASO]
	Sequence	# Proteins	# Protein Groups	Activation Type	Modifications	Probability	XCorr	Δ Score	Rank	Charge	MH+ [Da]	ΔM [ppm]	First Scan	Last Scan	RT [min]	MSOrder	Ions Matched	Annotation
	EKASIESIGR	1	1	CID		1	2.21663	0.0170673	2	2	1090.78	557.21	4610	4610	23.9287	MS2	9/18
		Accession #	Coverage	# Peptides	#AAs	MW [Da]	Score	Description
		A4YRD9	0.85	2	1170	131901	4.38044	Error-prone DNA polymerase - Bradyrhizobium sp. (strain ORS278) - [DNAE2_BRASO]
	EKASIESIGR	1	1	CID		1	2.16382	0.190081	7	2	1091.09	864.461	4635	4635	24.0633	MS2	10/18
		Accession #	Coverage	# Peptides	#AAs	MW [Da]	Score	Description
		A4YRD9	0.85	2	1170	131901	4.38044	Error-prone DNA polymerase - Bradyrhizobium sp. (strain ORS278) - [DNAE2_BRASO]
O84549	0.81	1	1237	139457	2.58101	DNA polymerase III subunit alpha - Chlamydia trachomatis - [DPO3A_CHLTR]
	Sequence	# Proteins	# Protein Groups	Activation Type	Modifications	Probability	XCorr	Δ Score	Rank	Charge	MH+ [Da]	ΔM [ppm]	First Scan	Last Scan	RT [min]	MSOrder	Ions Matched	Annotation
	ERVINYAIER	2	1	CID		1	2.58101	0.109114	5	3	1263.08	-359.576	4961	4961	25.7596	MS2	17/36
		Accession #	Coverage	# Peptides	#AAs	MW [Da]	Score	Description
		O84549	0.81	1	1237	139457	2.58101	DNA polymerase III subunit alpha - Chlamydia trachomatis - [DPO3A_CHLTR]
O43497	0.8	1	2377	262304	2.66618	Voltage-dependent T-type calcium channel subunit alpha-1G - Homo sapiens (Human) - [CAC1G_HUMAN]
	Sequence	# Proteins	# Protein Groups	Activation Type	Modifications	Probability	XCorr	Δ Score	Rank	Charge	MH+ [Da]	ΔM [ppm]	First Scan	Last Scan	RT [min]	MSOrder	Ions Matched	Annotation
	QLFDTISLLIQGSLEWELK	1	1	CID		1	2.66618	0	1	3	2235.6	999.343	6993	6993	36.6652	MS2	23/72
		Accession #	Coverage	# Peptides	#AAs	MW [Da]	Score	Description
		O43497	0.8	1	2377	262304	2.66618	Voltage-dependent T-type calcium channel subunit alpha-1G - Homo sapiens (Human) - [CAC1G_HUMAN]
A0JYK8	0.8	1	1006	109042	4.00545	UPF0182 protein Arth_2749 - Arthrobacter sp. (strain FB24) - [Y2749_ARTS2]
	Sequence	# Proteins	# Protein Groups	Activation Type	Modifications	Probability	XCorr	Δ Score	Rank	Charge	MH+ [Da]	ΔM [ppm]	First Scan	Last Scan	RT [min]	MSOrder	Ions Matched	Annotation
	EQDRPAGK	1	1	CID		1	2.10912	0.0207876	3	2	900.582	-385.676	4547	4547	23.5993	MS2	11/14
		Accession #	Coverage	# Peptides	#AAs	MW [Da]	Score	Description
		A0JYK8	0.8	1	1006	109042	4.00545	UPF0182 protein Arth_2749 - Arthrobacter sp. (strain FB24) - [Y2749_ARTS2]
Q9P3U0	0.79	2	1141	130217	4.45381	Probable ubiquitin carboxyl-terminal hydrolase 2 - Schizosaccharomyces pombe (Fission yeast) - [UBP2_SCHPO]
	Sequence	# Proteins	# Protein Groups	Activation Type	Modifications	Probability	XCorr	Δ Score	Rank	Charge	MH+ [Da]	ΔM [ppm]	First Scan	Last Scan	RT [min]	MSOrder	Ions Matched	Annotation
	QEASLKEER	1	1	CID		1	2.37425	0.111316	2	2	1091.09	907.451	4635	4635	24.0633	MS2	9/16
		Accession #	Coverage	# Peptides	#AAs	MW [Da]	Score	Description
		Q9P3U0	0.79	2	1141	130217	4.45381	Probable ubiquitin carboxyl-terminal hydrolase 2 - Schizosaccharomyces pombe (Fission yeast) - [UBP2_SCHPO]
	QEASLKEER	1	1	CID		1	2.07956	0.0778471	8	2	1090.78	600.2	4610	4610	23.9287	MS2	10/16
		Accession #	Coverage	# Peptides	#AAs	MW [Da]	Score	Description
		Q9P3U0	0.79	2	1141	130217	4.45381	Probable ubiquitin carboxyl-terminal hydrolase 2 - Schizosaccharomyces pombe (Fission yeast) - [UBP2_SCHPO]
Q6ZQ06	0.78	2	1403	160757	4.55509	Protein QN1 homolog - Mus musculus (Mouse) - [QN1_MOUSE]
	Sequence	# Proteins	# Protein Groups	Activation Type	Modifications	Probability	XCorr	Δ Score	Rank	Charge	MH+ [Da]	ΔM [ppm]	First Scan	Last Scan	RT [min]	MSOrder	Ions Matched	Annotation
	QPNEDNKEMKK	1	1	CID		1	2.45037	0.117365	4	2	1360.76	-765.37	5754	5754	29.9504	MS2	13/20
		Accession #	Coverage	# Peptides	#AAs	MW [Da]	Score	Description
		Q6ZQ06	0.78	2	1403	160757	4.55509	Protein QN1 homolog - Mus musculus (Mouse) - [QN1_MOUSE]
	QPNEDNKEMKK	1	1	CID		1	2.10472	0.118325	4	2	1360.62	-896.107	5760	5760	29.983	MS2	12/20
		Accession #	Coverage	# Peptides	#AAs	MW [Da]	Score	Description
		Q6ZQ06	0.78	2	1403	160757	4.55509	Protein QN1 homolog - Mus musculus (Mouse) - [QN1_MOUSE]
Q14CM0	0.76	1	1322	144289	3.01778	FERM and PDZ domain-containing protein 4 - Homo sapiens (Human) - [FRPD4_HUMAN]
	Sequence	# Proteins	# Protein Groups	Activation Type	Modifications	Probability	XCorr	Δ Score	Rank	Charge	MH+ [Da]	ΔM [ppm]	First Scan	Last Scan	RT [min]	MSOrder	Ions Matched	Annotation
	LPEADESVAR	1	1	CID		1	1.61227	0	1	1	1087.09	-80.4522	4666	4666	24.2223	MS2	8/18
		Accession #	Coverage	# Peptides	#AAs	MW [Da]	Score	Description
		Q14CM0	0.76	1	1322	144289	3.01778	FERM and PDZ domain-containing protein 4 - Homo sapiens (Human) - [FRPD4_HUMAN]
Q8R1A4	0.75	1	2130	241286	2.74772	Dedicator of cytokinesis protein 7 - Mus musculus (Mouse) - [DOCK7_MOUSE]
	Sequence	# Proteins	# Protein Groups	Activation Type	Modifications	Probability	XCorr	Δ Score	Rank	Charge	MH+ [Da]	ΔM [ppm]	First Scan	Last Scan	RT [min]	MSOrder	Ions Matched	Annotation
	IGDmRIMENNLESELK	1	1	CID	M4(Oxidation)	1	2.74772	0.195235	2	3	1908.37	-828.096	7475	7475	39.2957	MS2	22/60
		Accession #	Coverage	# Peptides	#AAs	MW [Da]	Score	Description
		Q8R1A4	0.75	1	2130	241286	2.74772	Dedicator of cytokinesis protein 7 - Mus musculus (Mouse) - [DOCK7_MOUSE]
Q01681	0.72	1	1518	171924	43.1609	Genome polyprotein [Contains: Cytoplasmic inclusion protein - Plum pox potyvirus (strain El amar) (PPV) - [POLG_PPVEA]
	Sequence	# Proteins	# Protein Groups	Activation Type	Modifications	Probability	XCorr	Δ Score	Rank	Charge	MH+ [Da]	ΔM [ppm]	First Scan	Last Scan	RT [min]	MSOrder	Ions Matched	Annotation
	NMHNLLGmRGV	2	1	CID	M8(Oxidation)	1	2.61218	0	1	3	1258.85	335.46	6627	6627	34.67	MS2	16/40
		Accession #	Coverage	# Peptides	#AAs	MW [Da]	Score	Description
		Q01681	0.72	1	1518	171924	43.1609	Genome polyprotein [Contains: Cytoplasmic inclusion protein - Plum pox potyvirus (strain El amar) (PPV) - [POLG_PPVEA]
P20054	0.72	2	2225	245871	5.82472	Protein PYR1-3 [Includes: Glutamine-dependent carbamoyl-phosphate synthase - Dictyostelium discoideum (Slime mold) - [PYR1_DICDI]
	Sequence	# Proteins	# Protein Groups	Activation Type	Modifications	Probability	XCorr	Δ Score	Rank	Charge	MH+ [Da]	ΔM [ppm]	First Scan	Last Scan	RT [min]	MSOrder	Ions Matched	Annotation
	ERDPESGLAVNFESDK	1	1	CID		1	2.07051	0.0584323	5	2	1795.02	1134.92	6488	6488	33.9021	MS2	9/30
		Accession #	Coverage	# Peptides	#AAs	MW [Da]	Score	Description
		P20054	0.72	2	2225	245871	5.82472	Protein PYR1-3 [Includes: Glutamine-dependent carbamoyl-phosphate synthase - Dictyostelium discoideum (Slime mold) - [PYR1_DICDI]
	ERDPESGLAVNFESDK	1	1	CID		1	2.05318	0.283343	8	2	1794.84	952.059	6437	6437	33.6317	MS2	11/30
		Accession #	Coverage	# Peptides	#AAs	MW [Da]	Score	Description
		P20054	0.72	2	2225	245871	5.82472	Protein PYR1-3 [Includes: Glutamine-dependent carbamoyl-phosphate synthase - Dictyostelium discoideum (Slime mold) - [PYR1_DICDI]
P54697	0.71	2	2245	258524	4.44403	Myosin IJ heavy chain - Dictyostelium discoideum (Slime mold) - [MYOJ_DICDI]
	Sequence	# Proteins	# Protein Groups	Activation Type	Modifications	Probability	XCorr	Δ Score	Rank	Charge	MH+ [Da]	ΔM [ppm]	First Scan	Last Scan	RT [min]	MSOrder	Ions Matched	Annotation
	DTDNTNNQLEIQQLKK	1	1	CID		1	2.2503	0	1	2	1902.25	-804.599	6633	6633	34.702	MS2	13/30
		Accession #	Coverage	# Peptides	#AAs	MW [Da]	Score	Description
		P54697	0.71	2	2245	258524	4.44403	Myosin IJ heavy chain - Dictyostelium discoideum (Slime mold) - [MYOJ_DICDI]
	DTDNTNNQLEIQQLKK	1	1	CID		1	2.19373	0.0475815	3	2	1901.92	-1136.87	6638	6638	34.7298	MS2	11/30
		Accession #	Coverage	# Peptides	#AAs	MW [Da]	Score	Description
		P54697	0.71	2	2245	258524	4.44403	Myosin IJ heavy chain - Dictyostelium discoideum (Slime mold) - [MYOJ_DICDI]
Q8RHI7	0.68	1	1319	148010	3.83117	DNA-directed RNA polymerase subunit beta' - Fusobacterium nucleatum subsp. nucleatum - [RPOC_FUSNN]
	Sequence	# Proteins	# Protein Groups	Activation Type	Modifications	Probability	XCorr	Δ Score	Rank	Charge	MH+ [Da]	ΔM [ppm]	First Scan	Last Scan	RT [min]	MSOrder	Ions Matched	Annotation
	ATLAEIDGR	1	1	CID		1	2.05031	0.0463938	2	2	945.731	-317.94	2604	2604	13.5642	MS2	11/16
		Accession #	Coverage	# Peptides	#AAs	MW [Da]	Score	Description
		Q8RHI7	0.68	1	1319	148010	3.83117	DNA-directed RNA polymerase subunit beta' - Fusobacterium nucleatum subsp. nucleatum - [RPOC_FUSNN]
Q0CW42	0.66	2	1519	171968	7.83683	Dicer-like protein 1 [Includes: Endoribonuclease dcl1 - Aspergillus terreus (strain NIH 2624) - [DCL1_ASPTN]
	Sequence	# Proteins	# Protein Groups	Activation Type	Modifications	Probability	XCorr	Δ Score	Rank	Charge	MH+ [Da]	ΔM [ppm]	First Scan	Last Scan	RT [min]	MSOrder	Ions Matched	Annotation
	RNLLDRMTDK	1	1	CID		1	2.89712	0	1	3	1263.08	603.734	4961	4961	25.7596	MS2	18/36
		Accession #	Coverage	# Peptides	#AAs	MW [Da]	Score	Description
		Q0CW42	0.66	2	1519	171968	7.83683	Dicer-like protein 1 [Includes: Endoribonuclease dcl1 - Aspergillus terreus (strain NIH 2624) - [DCL1_ASPTN]
	RNLLDRMTDK	1	1	CID		1	2.88914	0.0258504	2	3	1263.26	781.896	4971	4971	25.8119	MS2	19/36
		Accession #	Coverage	# Peptides	#AAs	MW [Da]	Score	Description
		Q0CW42	0.66	2	1519	171968	7.83683	Dicer-like protein 1 [Includes: Endoribonuclease dcl1 - Aspergillus terreus (strain NIH 2624) - [DCL1_ASPTN]
Q8VHS7	0.64	1	2954	337751	3.77424	Dynein heavy chain 12, axonemal - Mus musculus (Mouse) - [DYH12_MOUSE]
	Sequence	# Proteins	# Protein Groups	Activation Type	Modifications	Probability	XCorr	Δ Score	Rank	Charge	MH+ [Da]	ΔM [ppm]	First Scan	Last Scan	RT [min]	MSOrder	Ions Matched	Annotation
	DAYDMATLLISHGADVNLR	1	1	CID		1	2.09082	0.183205	4	2	2075.77	-572.031	6333	6333	33.0735	MS2	12/36
		Accession #	Coverage	# Peptides	#AAs	MW [Da]	Score	Description
		Q8VHS7	0.64	1	2954	337751	3.77424	Dynein heavy chain 12, axonemal - Mus musculus (Mouse) - [DYH12_MOUSE]
Q15154	0.64	1	2023	228395	2.51385	Pericentriolar material 1 protein - Homo sapiens (Human) - [PCM1_HUMAN]
	Sequence	# Proteins	# Protein Groups	Activation Type	Modifications	Probability	XCorr	Δ Score	Rank	Charge	MH+ [Da]	ΔM [ppm]	First Scan	Last Scan	RT [min]	MSOrder	Ions Matched	Annotation
	GEPAmESSQIVSR	2	1	CID	M5(Oxidation)	1	2.51385	0.0044847	2	3	1407.03	-517.217	6387	6387	33.364	MS2	19/48
		Accession #	Coverage	# Peptides	#AAs	MW [Da]	Score	Description
		Q15154	0.64	1	2023	228395	2.51385	Pericentriolar material 1 protein - Homo sapiens (Human) - [PCM1_HUMAN]
Q9ILI6	0.53	1	1125	127584	2.94404	Non-structural polyprotein 1A [Contains: Protein p19; Transmembrane protein 1A; Serine protease p27 - Turkey astrovirus 2 (TAstV-2) - [NS1A_TASV2]
	Sequence	# Proteins	# Protein Groups	Activation Type	Modifications	Probability	XCorr	Δ Score	Rank	Charge	MH+ [Da]	ΔM [ppm]	First Scan	Last Scan	RT [min]	MSOrder	Ions Matched	Annotation
	VIAGTK	2	1	CID		1	1.69789	0	1	1	588.181	-543.821	2615	2615	13.6215	MS2	7/10
		Accession #	Coverage	# Peptides	#AAs	MW [Da]	Score	Description
		Q9ILI6	0.53	1	1125	127584	2.94404	Non-structural polyprotein 1A [Contains: Protein p19; Transmembrane protein 1A; Serine protease p27 - Turkey astrovirus 2 (TAstV-2) - [NS1A_TASV2]
Q5PRF0	0.49	1	2038	219682	3.71376	HEAT repeat-containing protein 5A - Mus musculus (Mouse) - [HTR5A_MOUSE]
	Sequence	# Proteins	# Protein Groups	Activation Type	Modifications	Probability	XCorr	Δ Score	Rank	Charge	MH+ [Da]	ΔM [ppm]	First Scan	Last Scan	RT [min]	MSOrder	Ions Matched	Annotation
	LKSARDVVTR	2	1	CID		1	2.04299	0.0150047	2	2	1146.08	728.928	5500	5500	28.6062	MS2	10/18
		Accession #	Coverage	# Peptides	#AAs	MW [Da]	Score	Description
		Q5PRF0	0.49	1	2038	219682	3.71376	HEAT repeat-containing protein 5A - Mus musculus (Mouse) - [HTR5A_MOUSE]
O15943	0.48	3	3097	346986	4.51448	Neural-cadherin precursor - Drosophila melanogaster (Fruit fly) - [CADN_DROME]
	Sequence	# Proteins	# Protein Groups	Activation Type	Modifications	Probability	XCorr	Δ Score	Rank	Charge	MH+ [Da]	ΔM [ppm]	First Scan	Last Scan	RT [min]	MSOrder	Ions Matched	Annotation
	LDEDSGmVTMRAGTR	1	1	CID	M7(Oxidation)	3.09063	2.27805	0	1	2	1655.78	-74.4991	5219	5219	27.1224	MS2	16/28
		Accession #	Coverage	# Peptides	#AAs	MW [Da]	Score	Description
		O15943	0.48	3	3097	346986	4.51448	Neural-cadherin precursor - Drosophila melanogaster (Fruit fly) - [CADN_DROME]
	LDEDSGmVTMRAGTR	1	1	CID	M7(Oxidation)	1	2.23644	0	1	2	1655.89	38.0497	5224	5224	27.1493	MS2	15/28
		Accession #	Coverage	# Peptides	#AAs	MW [Da]	Score	Description
		O15943	0.48	3	3097	346986	4.51448	Neural-cadherin precursor - Drosophila melanogaster (Fruit fly) - [CADN_DROME]
	LDEDSGMVTmRAGTR	1	1	CID	M10(Oxidation)	3.09063	2.04276	0.103284	2	2	1655.78	-74.4991	5219	5219	27.1224	MS2	15/28
		Accession #	Coverage	# Peptides	#AAs	MW [Da]	Score	Description
		O15943	0.48	3	3097	346986	4.51448	Neural-cadherin precursor - Drosophila melanogaster (Fruit fly) - [CADN_DROME]
Q63170	0.17	1	4057	464259	10.9006	Dynein heavy chain 7, axonemal - Rattus norvegicus (Rat) - [DYH7_RAT]
	Sequence	# Proteins	# Protein Groups	Activation Type	Modifications	Probability	XCorr	Δ Score	Rank	Charge	MH+ [Da]	ΔM [ppm]	First Scan	Last Scan	RT [min]	MSOrder	Ions Matched	Annotation
	ARVEDFK	1	1	CID		1	2.06447	0	1	2	864.414	-563.502	5150	5150	26.7536	MS2	9/12
		Accession #	Coverage	# Peptides	#AAs	MW [Da]	Score	Description
		Q63170	0.17	1	4057	464259	10.9006	Dynein heavy chain 7, axonemal - Rattus norvegicus (Rat) - [DYH7_RAT]

## Sheet: 50 KD
Accession #	Coverage	# Peptides	#AAs	MW [Da]	Score	Description
Q08684	13.02	20	461	50526.3	66.6845	Photosystem II 44 kDa reaction center protein - Chlamydomonas eugametos - [PSBC_CHLEU]
	Sequence	# Proteins	# Protein Groups	Activation Type	Modifications	Probability	XCorr	Δ Score	Rank	Charge	MH+ [Da]	ΔM [ppm]	First Scan	Last Scan	RT [min]	MSOrder	Ions Matched	Annotation
	DQRLGANVASAQGPTGLGK	4	1	CID		56.059	3.65627	0	1	2	1839.79	-1243.29	5528	5528	28.9678	MS2	22/36
		Accession #	Coverage	# Peptides	#AAs	MW [Da]	Score	Description
		Q08684	13.02	20	461	50526.3	66.6845	Photosystem II 44 kDa reaction center protein - Chlamydomonas eugametos - [PSBC_CHLEU]
	DQRLGANVASAQGPTGLGK	4	1	CID		1	3.64204	0	1	3	1840.66	-376.789	5504	5504	28.841	MS2	32/72
		Accession #	Coverage	# Peptides	#AAs	MW [Da]	Score	Description
		Q08684	13.02	20	461	50526.3	66.6845	Photosystem II 44 kDa reaction center protein - Chlamydomonas eugametos - [PSBC_CHLEU]
	DQRLGANVASAQGPTGLGK	4	1	CID		47.5121	3.61215	0	1	2	1840.07	-962.041	5531	5531	28.9835	MS2	21/36
		Accession #	Coverage	# Peptides	#AAs	MW [Da]	Score	Description
		Q08684	13.02	20	461	50526.3	66.6845	Photosystem II 44 kDa reaction center protein - Chlamydomonas eugametos - [PSBC_CHLEU]
	SPTGEIIFGGETmR	12	1	CID	M13(Oxidation)	39.785	3.59137	0	1	2	1511.6	-93.5273	6587	6587	34.6746	MS2	19/26
		Accession #	Coverage	# Peptides	#AAs	MW [Da]	Score	Description
		Q08684	13.02	20	461	50526.3	66.6845	Photosystem II 44 kDa reaction center protein - Chlamydomonas eugametos - [PSBC_CHLEU]
	SPTGEIIFGGETMR	12	1	CID		69.3001	3.51713	0	1	2	1494.89	-809.215	7068	7068	37.3188	MS2	19/26
		Accession #	Coverage	# Peptides	#AAs	MW [Da]	Score	Description
		Q08684	13.02	20	461	50526.3	66.6845	Photosystem II 44 kDa reaction center protein - Chlamydomonas eugametos - [PSBC_CHLEU]
	SPTGEIIFGGETmR	12	1	CID	M13(Oxidation)	40.7266	3.25496	0	1	2	1510.75	-944.357	6581	6581	34.6427	MS2	20/26
		Accession #	Coverage	# Peptides	#AAs	MW [Da]	Score	Description
		Q08684	13.02	20	461	50526.3	66.6845	Photosystem II 44 kDa reaction center protein - Chlamydomonas eugametos - [PSBC_CHLEU]
	LGANVASAQGPTGLGK	4	1	CID		31.8019	3.21207	0	1	2	1440.88	-742.376	5537	5537	29.016	MS2	22/30
		Accession #	Coverage	# Peptides	#AAs	MW [Da]	Score	Description
		Q08684	13.02	20	461	50526.3	66.6845	Photosystem II 44 kDa reaction center protein - Chlamydomonas eugametos - [PSBC_CHLEU]
	LGANVASAQGPTGLGK	4	1	CID		31.5711	3.20508	0	1	2	1442.17	542.781	6481	6481	34.0988	MS2	21/30
		Accession #	Coverage	# Peptides	#AAs	MW [Da]	Score	Description
		Q08684	13.02	20	461	50526.3	66.6845	Photosystem II 44 kDa reaction center protein - Chlamydomonas eugametos - [PSBC_CHLEU]
	SPTGEIIFGGETMR	12	1	CID		53.9989	3.16943	0	1	2	1495.33	-366.588	7074	7074	37.3522	MS2	19/26
		Accession #	Coverage	# Peptides	#AAs	MW [Da]	Score	Description
		Q08684	13.02	20	461	50526.3	66.6845	Photosystem II 44 kDa reaction center protein - Chlamydomonas eugametos - [PSBC_CHLEU]
	LGANVASAQGPTGLGK	4	1	CID		8.43689	3.11524	0	1	2	1440.3	-1331.61	5543	5543	29.0488	MS2	21/30
		Accession #	Coverage	# Peptides	#AAs	MW [Da]	Score	Description
		Q08684	13.02	20	461	50526.3	66.6845	Photosystem II 44 kDa reaction center protein - Chlamydomonas eugametos - [PSBC_CHLEU]
	LGANVASAQGPTGLGK	4	1	CID		7.98192	3.10446	0	1	2	1440.35	-1279	5413	5413	28.3524	MS2	20/30
		Accession #	Coverage	# Peptides	#AAs	MW [Da]	Score	Description
		Q08684	13.02	20	461	50526.3	66.6845	Photosystem II 44 kDa reaction center protein - Chlamydomonas eugametos - [PSBC_CHLEU]
	DQETTGFAWWAGNAR	7	1	CID		19.174	2.96608	0	1	2	1710.58	-221.755	7735	7735	40.9953	MS2	16/28
		Accession #	Coverage	# Peptides	#AAs	MW [Da]	Score	Description
		Q08684	13.02	20	461	50526.3	66.6845	Photosystem II 44 kDa reaction center protein - Chlamydomonas eugametos - [PSBC_CHLEU]
	DQRLGANVASAQGPTGLGK	4	1	CID		1	2.78201	0	1	3	1840.23	-799.762	5514	5514	28.8935	MS2	28/72
		Accession #	Coverage	# Peptides	#AAs	MW [Da]	Score	Description
		Q08684	13.02	20	461	50526.3	66.6845	Photosystem II 44 kDa reaction center protein - Chlamydomonas eugametos - [PSBC_CHLEU]
	LKNDIQPWQER	5	1	CID		1	2.58234	0.0023726	2	3	1426.32	-1285.98	5613	5613	29.4234	MS2	18/40
		Accession #	Coverage	# Peptides	#AAs	MW [Da]	Score	Description
		Q08684	13.02	20	461	50526.3	66.6845	Photosystem II 44 kDa reaction center protein - Chlamydomonas eugametos - [PSBC_CHLEU]
	LGANVASAQGPTGLGK	4	1	CID		20.9355	2.48359	0	1	2	1440.91	-716.741	6473	6473	34.0549	MS2	17/30
		Accession #	Coverage	# Peptides	#AAs	MW [Da]	Score	Description
		Q08684	13.02	20	461	50526.3	66.6845	Photosystem II 44 kDa reaction center protein - Chlamydomonas eugametos - [PSBC_CHLEU]
	LKNDIQPWQER	5	1	CID		22.4823	2.39073	0	1	2	1426.94	-661.481	5606	5606	29.3846	MS2	16/20
		Accession #	Coverage	# Peptides	#AAs	MW [Da]	Score	Description
		Q08684	13.02	20	461	50526.3	66.6845	Photosystem II 44 kDa reaction center protein - Chlamydomonas eugametos - [PSBC_CHLEU]
	LKNDIQPWQER	5	1	CID		4.07448	2.35574	0	2	2	1427.18	-422.224	5600	5600	29.3527	MS2	11/20
		Accession #	Coverage	# Peptides	#AAs	MW [Da]	Score	Description
		Q08684	13.02	20	461	50526.3	66.6845	Photosystem II 44 kDa reaction center protein - Chlamydomonas eugametos - [PSBC_CHLEU]
	LKNDIQPWQER	5	1	CID		11.1902	2.09587	0.0711674	3	2	1428.01	403.826	5748	5748	30.1482	MS2	15/20
		Accession #	Coverage	# Peptides	#AAs	MW [Da]	Score	Description
		Q08684	13.02	20	461	50526.3	66.6845	Photosystem II 44 kDa reaction center protein - Chlamydomonas eugametos - [PSBC_CHLEU]
	LKNDIQPWQER	5	1	CID		1	2.0957	0	1	2	1426.23	-1379.38	5888	5888	30.8945	MS2	13/20
		Accession #	Coverage	# Peptides	#AAs	MW [Da]	Score	Description
		Q08684	13.02	20	461	50526.3	66.6845	Photosystem II 44 kDa reaction center protein - Chlamydomonas eugametos - [PSBC_CHLEU]
	LKNDIQPWQERR	5	1	CID		5.69818	2.01132	0	1	2	1582.95	-847.406	5273	5273	27.6017	MS2	13/22
		Accession #	Coverage	# Peptides	#AAs	MW [Da]	Score	Description
		Q08684	13.02	20	461	50526.3	66.6845	Photosystem II 44 kDa reaction center protein - Chlamydomonas eugametos - [PSBC_CHLEU]
P37255	7.09	11	508	56070.4	42.9152	Photosystem II P680 chlorophyll A apoprotein - Chlamydomonas reinhardtii - [PSBB_CHLRE]
	Sequence	# Proteins	# Protein Groups	Activation Type	Modifications	Probability	XCorr	Δ Score	Rank	Charge	MH+ [Da]	ΔM [ppm]	First Scan	Last Scan	RT [min]	MSOrder	Ions Matched	Annotation
	YQWDQGFFQQEIQK	1	1	CID		57.0066	4.06731	0	1	2	1845.07	-946.717	7848	7848	41.6153	MS2	19/26
		Accession #	Coverage	# Peptides	#AAs	MW [Da]	Score	Description
		P37255	7.09	11	508	56070.4	42.9152	Photosystem II P680 chlorophyll A apoprotein - Chlamydomonas reinhardtii - [PSBB_CHLRE]
	YQWDQGFFQQEIQK	1	1	CID		45.8935	4.04914	0	1	2	1845.45	-566.835	7824	7824	41.4833	MS2	21/26
		Accession #	Coverage	# Peptides	#AAs	MW [Da]	Score	Description
		P37255	7.09	11	508	56070.4	42.9152	Photosystem II P680 chlorophyll A apoprotein - Chlamydomonas reinhardtii - [PSBB_CHLRE]
	KAQLGEIFEFDR	1	1	CID		39.5959	3.90266	0	1	3	1453.57	-73.9315	7602	7602	40.2609	MS2	28/44
		Accession #	Coverage	# Peptides	#AAs	MW [Da]	Score	Description
		P37255	7.09	11	508	56070.4	42.9152	Photosystem II P680 chlorophyll A apoprotein - Chlamydomonas reinhardtii - [PSBB_CHLRE]
	AQLGEIFEFDRSTLQSDGVFR	1	1	CID		50.7812	3.66227	0	1	3	2416.77	110.876	8603	8603	45.7566	MS2	30/80
		Accession #	Coverage	# Peptides	#AAs	MW [Da]	Score	Description
		P37255	7.09	11	508	56070.4	42.9152	Photosystem II P680 chlorophyll A apoprotein - Chlamydomonas reinhardtii - [PSBB_CHLRE]
	KAQLGEIFEFDRSTLQSDGVFR	1	1	CID		41.5936	3.60043	0	1	3	2543.93	-901.271	8202	8202	43.5612	MS2	31/84
		Accession #	Coverage	# Peptides	#AAs	MW [Da]	Score	Description
		P37255	7.09	11	508	56070.4	42.9152	Photosystem II P680 chlorophyll A apoprotein - Chlamydomonas reinhardtii - [PSBB_CHLRE]
	AQLGEIFEFDRSTLQSDGVFR	1	1	CID		34.9163	3.48328	0	1	3	2416.77	118.933	8609	8609	45.7897	MS2	31/80
		Accession #	Coverage	# Peptides	#AAs	MW [Da]	Score	Description
		P37255	7.09	11	508	56070.4	42.9152	Photosystem II P680 chlorophyll A apoprotein - Chlamydomonas reinhardtii - [PSBB_CHLRE]
	KAQLGEIFEFDRSTLQSDGVFR	1	1	CID		18.5342	3.14597	0	1	3	2544.03	-797.633	8190	8190	43.4952	MS2	28/84
		Accession #	Coverage	# Peptides	#AAs	MW [Da]	Score	Description
		P37255	7.09	11	508	56070.4	42.9152	Photosystem II P680 chlorophyll A apoprotein - Chlamydomonas reinhardtii - [PSBB_CHLRE]
	KAQLGEIFEFDR	1	1	CID		12.9695	3.07971	0	1	3	1453.15	-490.68	7584	7584	40.1624	MS2	20/44
		Accession #	Coverage	# Peptides	#AAs	MW [Da]	Score	Description
		P37255	7.09	11	508	56070.4	42.9152	Photosystem II P680 chlorophyll A apoprotein - Chlamydomonas reinhardtii - [PSBB_CHLRE]
	AQLGEIFEFDR	7	1	CID		39.0089	3.06187	0	1	2	1324.91	-552.555	8121	8121	43.1165	MS2	16/20
		Accession #	Coverage	# Peptides	#AAs	MW [Da]	Score	Description
		P37255	7.09	11	508	56070.4	42.9152	Photosystem II P680 chlorophyll A apoprotein - Chlamydomonas reinhardtii - [PSBB_CHLRE]
	KAQLGEIFEFDR	1	1	CID		31.8078	2.72722	0	1	2	1454.28	639.522	7644	7644	40.493	MS2	18/22
		Accession #	Coverage	# Peptides	#AAs	MW [Da]	Score	Description
		P37255	7.09	11	508	56070.4	42.9152	Photosystem II P680 chlorophyll A apoprotein - Chlamydomonas reinhardtii - [PSBB_CHLRE]
	KAQLGEIFEFDR	1	1	CID		1	2.21127	0	1	2	1454.92	1279.78	7632	7632	40.4262	MS2	16/22
		Accession #	Coverage	# Peptides	#AAs	MW [Da]	Score	Description
		P37255	7.09	11	508	56070.4	42.9152	Photosystem II P680 chlorophyll A apoprotein - Chlamydomonas reinhardtii - [PSBB_CHLRE]
P04264	7.14	10	644	65978	38.7305	Keratin, type II cytoskeletal 1 - Homo sapiens (Human) - [K2C1_HUMAN]
	Sequence	# Proteins	# Protein Groups	Activation Type	Modifications	Probability	XCorr	Δ Score	Rank	Charge	MH+ [Da]	ΔM [ppm]	First Scan	Last Scan	RT [min]	MSOrder	Ions Matched	Annotation
	SKAEAESLYQSKYEELQITAGR	1	1	CID		112.818	5.13916	0	1	3	2501.79	-952.552	6559	6559	34.5247	MS2	36/84
		Accession #	Coverage	# Peptides	#AAs	MW [Da]	Score	Description
		P04264	7.14	10	644	65978	38.7305	Keratin, type II cytoskeletal 1 - Homo sapiens (Human) - [K2C1_HUMAN]
	SKAEAESLYQSKYEELQITAGR	1	1	CID		103.064	3.96792	0	1	3	2501.56	-1187.11	6537	6537	34.4061	MS2	30/84
		Accession #	Coverage	# Peptides	#AAs	MW [Da]	Score	Description
		P04264	7.14	10	644	65978	38.7305	Keratin, type II cytoskeletal 1 - Homo sapiens (Human) - [K2C1_HUMAN]
	SLDLDSIIAEVK	11	2	CID		27.0097	3.17279	0	1	2	1302.8	-692.232	8564	8564	45.544	MS2	19/22
		Accession #	Coverage	# Peptides	#AAs	MW [Da]	Score	Description
		P04264	7.14	10	644	65978	38.7305	Keratin, type II cytoskeletal 1 - Homo sapiens (Human) - [K2C1_HUMAN]
		Q6IG05	4.43	3	542	58990.6	8.52304	Keratin, type II cytoskeletal 75 - Rattus norvegicus (Rat) - [K2C75_RAT]
	SLDLDSIIAEVK	11	2	CID		17.1348	3.01757	0	1	2	1302.93	-569.551	8580	8580	45.6309	MS2	19/22
		Accession #	Coverage	# Peptides	#AAs	MW [Da]	Score	Description
		P04264	7.14	10	644	65978	38.7305	Keratin, type II cytoskeletal 1 - Homo sapiens (Human) - [K2C1_HUMAN]
		Q6IG05	4.43	3	542	58990.6	8.52304	Keratin, type II cytoskeletal 75 - Rattus norvegicus (Rat) - [K2C75_RAT]
	TNAENEFVTIKK	4	1	CID		2.61783	2.73963	0	1	2	1393.86	-710.444	5568	5568	29.1844	MS2	15/22
		Accession #	Coverage	# Peptides	#AAs	MW [Da]	Score	Description
		P04264	7.14	10	644	65978	38.7305	Keratin, type II cytoskeletal 1 - Homo sapiens (Human) - [K2C1_HUMAN]
	TNAENEFVTIKK	4	1	CID		1	2.73225	0	1	2	1393.74	-824.946	5562	5562	29.1511	MS2	17/22
		Accession #	Coverage	# Peptides	#AAs	MW [Da]	Score	Description
		P04264	7.14	10	644	65978	38.7305	Keratin, type II cytoskeletal 1 - Homo sapiens (Human) - [K2C1_HUMAN]
	YEELQITAGR	2	1	CID		27.2393	2.63999	0	1	2	1179.72	-582.527	5931	5931	31.1268	MS2	15/18
		Accession #	Coverage	# Peptides	#AAs	MW [Da]	Score	Description
		P04264	7.14	10	644	65978	38.7305	Keratin, type II cytoskeletal 1 - Homo sapiens (Human) - [K2C1_HUMAN]
	TNAENEFVTIKK	4	1	CID		5.78843	2.51775	0	1	3	1394.6	31.516	5591	5591	29.3061	MS2	18/44
		Accession #	Coverage	# Peptides	#AAs	MW [Da]	Score	Description
		P04264	7.14	10	644	65978	38.7305	Keratin, type II cytoskeletal 1 - Homo sapiens (Human) - [K2C1_HUMAN]
	TNAENEFVTIK	4	1	CID		1	2.37729	0	1	2	1266.86	466.985	6133	6133	32.2148	MS2	13/20
		Accession #	Coverage	# Peptides	#AAs	MW [Da]	Score	Description
		P04264	7.14	10	644	65978	38.7305	Keratin, type II cytoskeletal 1 - Homo sapiens (Human) - [K2C1_HUMAN]
	TNAENEFVTIK	4	1	CID		11.5818	2.30741	0	1	2	1265.44	-951.228	6141	6141	32.2584	MS2	15/20
		Accession #	Coverage	# Peptides	#AAs	MW [Da]	Score	Description
		P04264	7.14	10	644	65978	38.7305	Keratin, type II cytoskeletal 1 - Homo sapiens (Human) - [K2C1_HUMAN]
A6VMP1	3.42	5	614	66184.7	36.2341	Chaperone protein hscA homolog - Actinobacillus succinogenes (strain ATCC 55618 / 130Z) - [HSCA_ACTSZ]
	Sequence	# Proteins	# Protein Groups	Activation Type	Modifications	Probability	XCorr	Δ Score	Rank	Charge	MH+ [Da]	ΔM [ppm]	First Scan	Last Scan	RT [min]	MSOrder	Ions Matched	Annotation
	SLARFTLRGIPPMAAGAAHIR	1	1	CID		1	2.6103	0	1	2	2206.19	-1468.47	7313	7313	38.6716	MS2	12/40
		Accession #	Coverage	# Peptides	#AAs	MW [Da]	Score	Description
		A6VMP1	3.42	5	614	66184.7	36.2341	Chaperone protein hscA homolog - Actinobacillus succinogenes (strain ATCC 55618 / 130Z) - [HSCA_ACTSZ]
	SLARFTLRGIPPMAAGAAHIR	1	1	CID		1	2.52129	0	1	2	2207.89	230.264	11123	11123	59.565	MS2	10/40
		Accession #	Coverage	# Peptides	#AAs	MW [Da]	Score	Description
		A6VMP1	3.42	5	614	66184.7	36.2341	Chaperone protein hscA homolog - Actinobacillus succinogenes (strain ATCC 55618 / 130Z) - [HSCA_ACTSZ]
	SLARFTLRGIPPMAAGAAHIR	1	1	CID		1	2.20083	0	1	2	2207.45	-202.841	10165	10165	54.3333	MS2	12/40
		Accession #	Coverage	# Peptides	#AAs	MW [Da]	Score	Description
		A6VMP1	3.42	5	614	66184.7	36.2341	Chaperone protein hscA homolog - Actinobacillus succinogenes (strain ATCC 55618 / 130Z) - [HSCA_ACTSZ]
	SLARFTLRGIPPMAAGAAHIR	1	1	CID		5.78273	2.11359	0	1	2	2207.59	-68.0757	10751	10751	57.5338	MS2	12/40
		Accession #	Coverage	# Peptides	#AAs	MW [Da]	Score	Description
		A6VMP1	3.42	5	614	66184.7	36.2341	Chaperone protein hscA homolog - Actinobacillus succinogenes (strain ATCC 55618 / 130Z) - [HSCA_ACTSZ]
	SLARFTLRGIPPMAAGAAHIR	1	1	CID		5.55103	2.0517	0	1	2	2207.59	-65.6343	7673	7673	40.6521	MS2	11/40
		Accession #	Coverage	# Peptides	#AAs	MW [Da]	Score	Description
		A6VMP1	3.42	5	614	66184.7	36.2341	Chaperone protein hscA homolog - Actinobacillus succinogenes (strain ATCC 55618 / 130Z) - [HSCA_ACTSZ]
P06007	9.94	5	352	39421.7	22.373	Photosystem II D2 protein - Chlamydomonas reinhardtii - [PSBD_CHLRE]
	Sequence	# Proteins	# Protein Groups	Activation Type	Modifications	Probability	XCorr	Δ Score	Rank	Charge	MH+ [Da]	ΔM [ppm]	First Scan	Last Scan	RT [min]	MSOrder	Ions Matched	Annotation
	AWMAAQDQPHERLVFPEEVLPR	1	1	CID		1	3.17213	0	1	3	2620.69	-306.999	7752	7752	41.0894	MS2	24/84
		Accession #	Coverage	# Peptides	#AAs	MW [Da]	Score	Description
		P06007	9.94	5	352	39421.7	22.373	Photosystem II D2 protein - Chlamydomonas reinhardtii - [PSBD_CHLRE]
	AAEDPEFETFYTK	35	1	CID		62.1353	2.85673	0	1	2	1547.7	-943.862	6749	6749	35.5579	MS2	18/24
		Accession #	Coverage	# Peptides	#AAs	MW [Da]	Score	Description
		P06007	9.94	5	352	39421.7	22.373	Photosystem II D2 protein - Chlamydomonas reinhardtii - [PSBD_CHLRE]
	AAEDPEFETFYTK	35	1	CID		48.5894	2.71674	0	1	2	1547.79	-855.361	6744	6744	35.5304	MS2	18/24
		Accession #	Coverage	# Peptides	#AAs	MW [Da]	Score	Description
		P06007	9.94	5	352	39421.7	22.373	Photosystem II D2 protein - Chlamydomonas reinhardtii - [PSBD_CHLRE]
	LVFPEEVLPR	3	1	CID		19.7281	2.25747	0	1	2	1198.89	-544.521	7859	7859	41.6761	MS2	14/18
		Accession #	Coverage	# Peptides	#AAs	MW [Da]	Score	Description
		P06007	9.94	5	352	39421.7	22.373	Photosystem II D2 protein - Chlamydomonas reinhardtii - [PSBD_CHLRE]
	LVFPEEVLPR	3	1	CID		17.0357	2.11314	0	1	2	1199.01	-426.723	7853	7853	41.6427	MS2	14/18
		Accession #	Coverage	# Peptides	#AAs	MW [Da]	Score	Description
		P06007	9.94	5	352	39421.7	22.373	Photosystem II D2 protein - Chlamydomonas reinhardtii - [PSBD_CHLRE]
P35527	4.98	6	623	62091.9	19.4395	Keratin, type I cytoskeletal 9 - Homo sapiens (Human) - [K1C9_HUMAN]
	Sequence	# Proteins	# Protein Groups	Activation Type	Modifications	Probability	XCorr	Δ Score	Rank	Charge	MH+ [Da]	ΔM [ppm]	First Scan	Last Scan	RT [min]	MSOrder	Ions Matched	Annotation
	TLNDMRQEYEQLIAK	1	1	CID		26.2638	2.87467	0	1	3	1852.24	-868.747	7370	7370	38.9855	MS2	25/56
		Accession #	Coverage	# Peptides	#AAs	MW [Da]	Score	Description
		P35527	4.98	6	623	62091.9	19.4395	Keratin, type I cytoskeletal 9 - Homo sapiens (Human) - [K1C9_HUMAN]
	SGGGGGGGLGSGGSIR	1	1	CID		5.07817	2.85132	0	1	2	1233.07	-210.919	4327	4327	22.6223	MS2	22/30
		Accession #	Coverage	# Peptides	#AAs	MW [Da]	Score	Description
		P35527	4.98	6	623	62091.9	19.4395	Keratin, type I cytoskeletal 9 - Homo sapiens (Human) - [K1C9_HUMAN]
	TLNDMRQEYEQLIAK	1	1	CID		13.2951	2.69069	0	1	3	1852.79	-321.811	7363	7363	38.947	MS2	27/56
		Accession #	Coverage	# Peptides	#AAs	MW [Da]	Score	Description
		P35527	4.98	6	623	62091.9	19.4395	Keratin, type I cytoskeletal 9 - Homo sapiens (Human) - [K1C9_HUMAN]
	TLNDMRQEYEQLIAK	1	1	CID		16.1729	2.55079	0	1	2	1852.03	-1082.91	7389	7389	39.0905	MS2	16/28
		Accession #	Coverage	# Peptides	#AAs	MW [Da]	Score	Description
		P35527	4.98	6	623	62091.9	19.4395	Keratin, type I cytoskeletal 9 - Homo sapiens (Human) - [K1C9_HUMAN]
	SGGGGGGGLGSGGSIR	1	1	CID		7.41292	2.53203	0	1	2	1233.06	-219.83	4473	4473	23.3811	MS2	18/30
		Accession #	Coverage	# Peptides	#AAs	MW [Da]	Score	Description
		P35527	4.98	6	623	62091.9	19.4395	Keratin, type I cytoskeletal 9 - Homo sapiens (Human) - [K1C9_HUMAN]
	SGGGGGGGLGSGGSIR	1	1	CID		3.94948	2.47578	0	1	2	1234.06	776.386	4334	4334	22.6594	MS2	18/30
		Accession #	Coverage	# Peptides	#AAs	MW [Da]	Score	Description
		P35527	4.98	6	623	62091.9	19.4395	Keratin, type I cytoskeletal 9 - Homo sapiens (Human) - [K1C9_HUMAN]
Q044B7	1.25	6	882	98793.1	19.2673	Translation initiation factor IF-2 - Lactobacillus gasseri (strain ATCC 33323 / DSM 20243) - [IF2_LACGA]
	Sequence	# Proteins	# Protein Groups	Activation Type	Modifications	Probability	XCorr	Δ Score	Rank	Charge	MH+ [Da]	ΔM [ppm]	First Scan	Last Scan	RT [min]	MSOrder	Ions Matched	Annotation
	SQADAEGVDIR	1	1	CID		1	2.49963	0	1	2	1161.07	-144.871	3930	3930	20.5587	MS2	13/20
		Accession #	Coverage	# Peptides	#AAs	MW [Da]	Score	Description
		Q044B7	1.25	6	882	98793.1	19.2673	Translation initiation factor IF-2 - Lactobacillus gasseri (strain ATCC 33323 / DSM 20243) - [IF2_LACGA]
	SQADAEGVDIR	1	1	CID		1	2.3535	0	1	2	1160.89	-323.949	4061	4061	21.2426	MS2	13/20
		Accession #	Coverage	# Peptides	#AAs	MW [Da]	Score	Description
		Q044B7	1.25	6	882	98793.1	19.2673	Translation initiation factor IF-2 - Lactobacillus gasseri (strain ATCC 33323 / DSM 20243) - [IF2_LACGA]
	SQADAEGVDIR	1	1	CID		1	2.35055	0	1	2	1161.13	-83.7142	4332	4332	22.6482	MS2	12/20
		Accession #	Coverage	# Peptides	#AAs	MW [Da]	Score	Description
		Q044B7	1.25	6	882	98793.1	19.2673	Translation initiation factor IF-2 - Lactobacillus gasseri (strain ATCC 33323 / DSM 20243) - [IF2_LACGA]
	SQADAEGVDIR	1	1	CID		1	2.22803	0	1	2	1161.38	162.135	4194	4194	21.9346	MS2	12/20
		Accession #	Coverage	# Peptides	#AAs	MW [Da]	Score	Description
		Q044B7	1.25	6	882	98793.1	19.2673	Translation initiation factor IF-2 - Lactobacillus gasseri (strain ATCC 33323 / DSM 20243) - [IF2_LACGA]
	SQADAEGVDIR	1	1	CID		1	2.10553	0.0403665	2	2	1160.03	-1183.81	4055	4055	21.2102	MS2	13/20
		Accession #	Coverage	# Peptides	#AAs	MW [Da]	Score	Description
		Q044B7	1.25	6	882	98793.1	19.2673	Translation initiation factor IF-2 - Lactobacillus gasseri (strain ATCC 33323 / DSM 20243) - [IF2_LACGA]
	SQADAEGVDIR	1	1	CID		1	2.10203	0.0569932	3	2	1161.29	72.1696	4201	4201	21.9723	MS2	12/20
		Accession #	Coverage	# Peptides	#AAs	MW [Da]	Score	Description
		Q044B7	1.25	6	882	98793.1	19.2673	Translation initiation factor IF-2 - Lactobacillus gasseri (strain ATCC 33323 / DSM 20243) - [IF2_LACGA]
P45443	0.21	2	4367	495267	18.2625	Dynein heavy chain, cytoplasmic - Neurospora crassa - [DYHC_NEUCR]
	Sequence	# Proteins	# Protein Groups	Activation Type	Modifications	Probability	XCorr	Δ Score	Rank	Charge	MH+ [Da]	ΔM [ppm]	First Scan	Last Scan	RT [min]	MSOrder	Ions Matched	Annotation
	LQNESDLFR	1	1	CID		1	2.1505	0	1	2	1122.03	-196.997	5843	5843	30.6535	MS2	13/16
		Accession #	Coverage	# Peptides	#AAs	MW [Da]	Score	Description
		P45443	0.21	2	4367	495267	18.2625	Dynein heavy chain, cytoplasmic - Neurospora crassa - [DYHC_NEUCR]
	LQNESDLFR	1	1	CID		1	2.12424	0	1	2	1121.28	-943.457	6125	6125	32.1707	MS2	12/16
		Accession #	Coverage	# Peptides	#AAs	MW [Da]	Score	Description
		P45443	0.21	2	4367	495267	18.2625	Dynein heavy chain, cytoplasmic - Neurospora crassa - [DYHC_NEUCR]
P97690	0.92	1	1191	138362	14.4391	Structural maintenance of chromosomes protein 3 - Rattus norvegicus (Rat) - [SMC3_RAT]
	Sequence	# Proteins	# Protein Groups	Activation Type	Modifications	Probability	XCorr	Δ Score	Rank	Charge	MH+ [Da]	ΔM [ppm]	First Scan	Last Scan	RT [min]	MSOrder	Ions Matched	Annotation
	LNENLRRNIER	4	1	CID		1	2.1754	0.0359223	2	2	1428.01	400.346	5748	5748	30.1482	MS2	12/20
		Accession #	Coverage	# Peptides	#AAs	MW [Da]	Score	Description
		P97690	0.92	1	1191	138362	14.4391	Structural maintenance of chromosomes protein 3 - Rattus norvegicus (Rat) - [SMC3_RAT]
Q12017	3.5	1	286	32773.1	12.7632	Phosducin-like protein 2 - Saccharomyces cerevisiae (Baker's yeast) - [PLP2_YEAST]
	Sequence	# Proteins	# Protein Groups	Activation Type	Modifications	Probability	XCorr	Δ Score	Rank	Charge	MH+ [Da]	ΔM [ppm]	First Scan	Last Scan	RT [min]	MSOrder	Ions Matched	Annotation
	VGAVAEGDNR	1	1	CID		1	2.03874	0	1	2	987.975	-69.6283	5795	5795	30.3986	MS2	11/18
		Accession #	Coverage	# Peptides	#AAs	MW [Da]	Score	Description
		Q12017	3.5	1	286	32773.1	12.7632	Phosducin-like protein 2 - Saccharomyces cerevisiae (Baker's yeast) - [PLP2_YEAST]
P95516	11.11	4	99	11179.9	12.4542	Integration host factor subunit alpha - Pasteurella haemolytica (Mannheimia haemolytica) - [IHFA_PASHA]
	Sequence	# Proteins	# Protein Groups	Activation Type	Modifications	Probability	XCorr	Δ Score	Rank	Charge	MH+ [Da]	ΔM [ppm]	First Scan	Last Scan	RT [min]	MSOrder	Ions Matched	Annotation
	TGENVAVSARR	1	1	CID		1	2.30435	0.0208816	2	2	1160.89	613.961	4061	4061	21.2426	MS2	12/20
		Accession #	Coverage	# Peptides	#AAs	MW [Da]	Score	Description
		P95516	11.11	4	99	11179.9	12.4542	Integration host factor subunit alpha - Pasteurella haemolytica (Mannheimia haemolytica) - [IHFA_PASHA]
	TGENVAVSARR	1	1	CID		1	2.1941	0	1	2	1160.03	-245.902	4055	4055	21.2102	MS2	11/20
		Accession #	Coverage	# Peptides	#AAs	MW [Da]	Score	Description
		P95516	11.11	4	99	11179.9	12.4542	Integration host factor subunit alpha - Pasteurella haemolytica (Mannheimia haemolytica) - [IHFA_PASHA]
	TGENVAVSARR	1	1	CID		1	2.05492	0	1	2	1160.14	-138.48	4326	4326	22.6165	MS2	13/20
		Accession #	Coverage	# Peptides	#AAs	MW [Da]	Score	Description
		P95516	11.11	4	99	11179.9	12.4542	Integration host factor subunit alpha - Pasteurella haemolytica (Mannheimia haemolytica) - [IHFA_PASHA]
	TGENVAVSARR	1	1	CID		1	2.00938	0.0985574	6	2	1161.29	1010.08	4201	4201	21.9723	MS2	11/20
		Accession #	Coverage	# Peptides	#AAs	MW [Da]	Score	Description
		P95516	11.11	4	99	11179.9	12.4542	Integration host factor subunit alpha - Pasteurella haemolytica (Mannheimia haemolytica) - [IHFA_PASHA]
Q7Z601	2.38	4	462	51073.7	12.4011	Probable G-protein coupled receptor 142 - Homo sapiens (Human) - [GP142_HUMAN]
	Sequence	# Proteins	# Protein Groups	Activation Type	Modifications	Probability	XCorr	Δ Score	Rank	Charge	MH+ [Da]	ΔM [ppm]	First Scan	Last Scan	RT [min]	MSOrder	Ions Matched	Annotation
	GTAGDADRELR	1	1	CID		1	2.31369	0.0156812	2	2	1161.13	-86.8042	4332	4332	22.6482	MS2	12/20
		Accession #	Coverage	# Peptides	#AAs	MW [Da]	Score	Description
		Q7Z601	2.38	4	462	51073.7	12.4011	Probable G-protein coupled receptor 142 - Homo sapiens (Human) - [GP142_HUMAN]
	GTAGDADRELR	1	1	CID		1	2.11094	0.103061	5	2	1160.89	-327.039	4061	4061	21.2426	MS2	13/20
		Accession #	Coverage	# Peptides	#AAs	MW [Da]	Score	Description
		Q7Z601	2.38	4	462	51073.7	12.4011	Probable G-protein coupled receptor 142 - Homo sapiens (Human) - [GP142_HUMAN]
	GTAGDADRELR	1	1	CID		1	2.09686	0.0588726	5	2	1161.38	159.045	4194	4194	21.9346	MS2	12/20
		Accession #	Coverage	# Peptides	#AAs	MW [Da]	Score	Description
		Q7Z601	2.38	4	462	51073.7	12.4011	Probable G-protein coupled receptor 142 - Homo sapiens (Human) - [GP142_HUMAN]
	GTAGDADRELR	1	1	CID		1	2.09661	0.0594248	4	2	1161.29	69.0796	4201	4201	21.9723	MS2	11/20
		Accession #	Coverage	# Peptides	#AAs	MW [Da]	Score	Description
		Q7Z601	2.38	4	462	51073.7	12.4011	Probable G-protein coupled receptor 142 - Homo sapiens (Human) - [GP142_HUMAN]
Q9MA63	6.5	2	246	27177.3	11.9234	REF/SRPP-like protein At3g05500 - Arabidopsis thaliana (Mouse-ear cress) - [Y3550_ARATH]
	Sequence	# Proteins	# Protein Groups	Activation Type	Modifications	Probability	XCorr	Δ Score	Rank	Charge	MH+ [Da]	ΔM [ppm]	First Scan	Last Scan	RT [min]	MSOrder	Ions Matched	Annotation
	YmDQKVDMSVTELDRR	1	1	CID	M2(Oxidation)	1	2.5554	0	1	2	2002.83	-440.57	5375	5375	28.1441	MS2	14/30
		Accession #	Coverage	# Peptides	#AAs	MW [Da]	Score	Description
		Q9MA63	6.5	2	246	27177.3	11.9234	REF/SRPP-like protein At3g05500 - Arabidopsis thaliana (Mouse-ear cress) - [Y3550_ARATH]
	YmDQKVDMSVTELDRR	1	1	CID	M2(Oxidation)	1	2.0024	0.0615676	5	2	2002.54	-727.924	5088	5088	26.6096	MS2	14/30
		Accession #	Coverage	# Peptides	#AAs	MW [Da]	Score	Description
		Q9MA63	6.5	2	246	27177.3	11.9234	REF/SRPP-like protein At3g05500 - Arabidopsis thaliana (Mouse-ear cress) - [Y3550_ARATH]
P02769	5.93	4	607	69248.4	11.7426	Serum albumin precursor - Bos taurus (Bovine) - [ALBU_BOVIN]
	Sequence	# Proteins	# Protein Groups	Activation Type	Modifications	Probability	XCorr	Δ Score	Rank	Charge	MH+ [Da]	ΔM [ppm]	First Scan	Last Scan	RT [min]	MSOrder	Ions Matched	Annotation
	KVPQVSTPTLVEVSR	5	1	CID		1	2.5772	0	1	3	1640.24	-682.22	6390	6390	33.6038	MS2	22/56
		Accession #	Coverage	# Peptides	#AAs	MW [Da]	Score	Description
		P02769	5.93	4	607	69248.4	11.7426	Serum albumin precursor - Bos taurus (Bovine) - [ALBU_BOVIN]
	KVPQVSTPTLVEVSR	5	1	CID		20.8877	2.42779	0	1	2	1640.37	-556.352	6367	6367	33.4799	MS2	16/28
		Accession #	Coverage	# Peptides	#AAs	MW [Da]	Score	Description
		P02769	5.93	4	607	69248.4	11.7426	Serum albumin precursor - Bos taurus (Bovine) - [ALBU_BOVIN]
	HLVDEPQNLIK	1	1	CID		15.4808	2.25146	0	1	2	1305.86	-645.845	6117	6117	32.13	MS2	15/20
		Accession #	Coverage	# Peptides	#AAs	MW [Da]	Score	Description
		P02769	5.93	4	607	69248.4	11.7426	Serum albumin precursor - Bos taurus (Bovine) - [ALBU_BOVIN]
	FKDLGEEHFK	3	1	CID		4.6238	2.10878	0	1	2	1250.3	-98.3382	5325	5325	27.8764	MS2	16/18
		Accession #	Coverage	# Peptides	#AAs	MW [Da]	Score	Description
		P02769	5.93	4	607	69248.4	11.7426	Serum albumin precursor - Bos taurus (Bovine) - [ALBU_BOVIN]
Q9H2T7	1.56	3	1088	124295	11.6777	Ran-binding protein 17 - Homo sapiens (Human) - [RBP17_HUMAN]
	Sequence	# Proteins	# Protein Groups	Activation Type	Modifications	Probability	XCorr	Δ Score	Rank	Charge	MH+ [Da]	ΔM [ppm]	First Scan	Last Scan	RT [min]	MSOrder	Ions Matched	Annotation
	NLMEGVEQNLSVKNRDR	2	1	CID		1	2.13377	0	1	2	2002.54	-709.214	5088	5088	26.6096	MS2	13/32
		Accession #	Coverage	# Peptides	#AAs	MW [Da]	Score	Description
		Q9H2T7	1.56	3	1088	124295	11.6777	Ran-binding protein 17 - Homo sapiens (Human) - [RBP17_HUMAN]
	NLMEGVEQNLSVKNRDR	2	1	CID		1	2.02927	0.205888	8	2	2002.83	-421.86	5375	5375	28.1441	MS2	13/32
		Accession #	Coverage	# Peptides	#AAs	MW [Da]	Score	Description
		Q9H2T7	1.56	3	1088	124295	11.6777	Ran-binding protein 17 - Homo sapiens (Human) - [RBP17_HUMAN]
	NLMEGVEQNLSVKNRDR	2	1	CID		1	2.01377	0.0387645	3	2	2002.88	-373.032	5370	5370	28.1178	MS2	12/32
		Accession #	Coverage	# Peptides	#AAs	MW [Da]	Score	Description
		Q9H2T7	1.56	3	1088	124295	11.6777	Ran-binding protein 17 - Homo sapiens (Human) - [RBP17_HUMAN]
Q9NTG1	0.84	1	2253	255285	11.4985	Polycystic kidney disease and receptor for egg jelly-related protein precursor - Homo sapiens (Human) - [PKDRE_HUMAN]
	Sequence	# Proteins	# Protein Groups	Activation Type	Modifications	Probability	XCorr	Δ Score	Rank	Charge	MH+ [Da]	ΔM [ppm]	First Scan	Last Scan	RT [min]	MSOrder	Ions Matched	Annotation
	LPWPAAPALALVDLQLSAR	1	1	CID		1	2.04243	0.20074	7	2	2002.83	-569.96	5375	5375	28.1441	MS2	11/36
		Accession #	Coverage	# Peptides	#AAs	MW [Da]	Score	Description
		Q9NTG1	0.84	1	2253	255285	11.4985	Polycystic kidney disease and receptor for egg jelly-related protein precursor - Homo sapiens (Human) - [PKDRE_HUMAN]
Q65DS9	3.24	1	556	62616.6	11.4749	Arginyl-tRNA synthetase - Bacillus licheniformis (strain DSM 13 / ATCC 14580) - [SYR_BACLD]
	Sequence	# Proteins	# Protein Groups	Activation Type	Modifications	Probability	XCorr	Δ Score	Rank	Charge	MH+ [Da]	ΔM [ppm]	First Scan	Last Scan	RT [min]	MSOrder	Ions Matched	Annotation
	ARLSLmKATQITLNNALK	1	1	CID	M6(Oxidation)	1	2.0567	0.195153	6	2	2002.83	-592.56	5375	5375	28.1441	MS2	13/34
		Accession #	Coverage	# Peptides	#AAs	MW [Da]	Score	Description
		Q65DS9	3.24	1	556	62616.6	11.4749	Arginyl-tRNA synthetase - Bacillus licheniformis (strain DSM 13 / ATCC 14580) - [SYR_BACLD]
P59041	12.79	1	219	24746.8	11.3071	Williams-Beuren syndrome chromosomal region 18 protein homolog - Mus musculus (Mouse) - [WBS18_MOUSE]
	Sequence	# Proteins	# Protein Groups	Activation Type	Modifications	Probability	XCorr	Δ Score	Rank	Charge	MH+ [Da]	ΔM [ppm]	First Scan	Last Scan	RT [min]	MSOrder	Ions Matched	Annotation
	ASPGDGRTmFDFDAFYQAHYGEQLERER	1	1	CID	M9(Oxidation)	1	2.75192	0	1	3	3310.51	-1028.32	6960	6960	36.7205	MS2	17/108
		Accession #	Coverage	# Peptides	#AAs	MW [Da]	Score	Description
		P59041	12.79	1	219	24746.8	11.3071	Williams-Beuren syndrome chromosomal region 18 protein homolog - Mus musculus (Mouse) - [WBS18_MOUSE]
Q4WVE3	0.72	2	1537	175012	9.09761	Dicer-like protein 1 [Includes: Endoribonuclease dcl1 - Aspergillus fumigatus (Sartorya fumigata) - [DCL1_ASPFU]
	Sequence	# Proteins	# Protein Groups	Activation Type	Modifications	Probability	XCorr	Δ Score	Rank	Charge	MH+ [Da]	ΔM [ppm]	First Scan	Last Scan	RT [min]	MSOrder	Ions Matched	Annotation
	GEDSSNVALLR	2	1	CID		1	2.0315	0.0741101	7	2	1160.03	-1227.4	4055	4055	21.2102	MS2	10/20
		Accession #	Coverage	# Peptides	#AAs	MW [Da]	Score	Description
		Q4WVE3	0.72	2	1537	175012	9.09761	Dicer-like protein 1 [Includes: Endoribonuclease dcl1 - Aspergillus fumigatus (Sartorya fumigata) - [DCL1_ASPFU]
	GEDSSNVALLR	2	1	CID		1	2.00475	0.100635	7	2	1161.29	28.5796	4201	4201	21.9723	MS2	10/20
		Accession #	Coverage	# Peptides	#AAs	MW [Da]	Score	Description
		Q4WVE3	0.72	2	1537	175012	9.09761	Dicer-like protein 1 [Includes: Endoribonuclease dcl1 - Aspergillus fumigatus (Sartorya fumigata) - [DCL1_ASPFU]
Q5FJK7	12.4	1	242	27240.7	8.97214	tRNA - Lactobacillus acidophilus - [TRMD_LACAC]
	Sequence	# Proteins	# Protein Groups	Activation Type	Modifications	Probability	XCorr	Δ Score	Rank	Charge	MH+ [Da]	ΔM [ppm]	First Scan	Last Scan	RT [min]	MSOrder	Ions Matched	Annotation
	DFTTDLHHHVDDTPYGGGAGmVLQIMPIKK	1	1	CID	M21(Oxidation)	1	2.54084	0	1	3	3310.33	-1438.65	8449	8449	44.9108	MS2	16/116
		Accession #	Coverage	# Peptides	#AAs	MW [Da]	Score	Description
		Q5FJK7	12.4	1	242	27240.7	8.97214	tRNA - Lactobacillus acidophilus - [TRMD_LACAC]
Q9VXH6	2.79	1	681	77395.9	8.95493	Calpain-C - Drosophila melanogaster (Fruit fly) - [CANC_DROME]
	Sequence	# Proteins	# Protein Groups	Activation Type	Modifications	Probability	XCorr	Δ Score	Rank	Charge	MH+ [Da]	ΔM [ppm]	First Scan	Last Scan	RT [min]	MSOrder	Ions Matched	Annotation
	LScLETQTmILLDPFPALK	1	1	CID	C3(Carbamidomethyl) M9(Oxidation)	3.26514	2.04312	0	1	2	2206.96	-705.978	5622	5622	29.4705	MS2	12/36
		Accession #	Coverage	# Peptides	#AAs	MW [Da]	Score	Description
		Q9VXH6	2.79	1	681	77395.9	8.95493	Calpain-C - Drosophila melanogaster (Fruit fly) - [CANC_DROME]
P14565	0.74	2	1756	191898	8.69896	Protein traI - Escherichia coli (strain K12) - [TRAI1_ECOLI]
	Sequence	# Proteins	# Protein Groups	Activation Type	Modifications	Probability	XCorr	Δ Score	Rank	Charge	MH+ [Da]	ΔM [ppm]	First Scan	Last Scan	RT [min]	MSOrder	Ions Matched	Annotation
	ELRDVAAGRAVLR	2	1	CID		1	2.10489	0.075306	6	2	1427.27	609.218	6315	6315	33.2017	MS2	12/24
		Accession #	Coverage	# Peptides	#AAs	MW [Da]	Score	Description
		P14565	0.74	2	1756	191898	8.69896	Protein traI - Escherichia coli (strain K12) - [TRAI1_ECOLI]
	ELRDVAAGRAVLR	2	1	CID		1	2.02775	0.109426	2	2	1427.47	806.362	6301	6301	33.1261	MS2	13/24
		Accession #	Coverage	# Peptides	#AAs	MW [Da]	Score	Description
		P14565	0.74	2	1756	191898	8.69896	Protein traI - Escherichia coli (strain K12) - [TRAI1_ECOLI]
P13509	4.31	4	418	44779.7	8.67654	Cobalt-zinc-cadmium resistance protein czcC precursor - Ralstonia metallidurans (strain CH34 / ATCC 43123 / DSM 2839) - [CZCC_RALME]
	Sequence	# Proteins	# Protein Groups	Activation Type	Modifications	Probability	XCorr	Δ Score	Rank	Charge	MH+ [Da]	ΔM [ppm]	First Scan	Last Scan	RT [min]	MSOrder	Ions Matched	Annotation
	ISLTRNLLMASNQLSVSR	1	1	CID		1	2.30141	0.087803	8	2	2005.57	1203.04	5120	5120	26.7834	MS2	11/34
		Accession #	Coverage	# Peptides	#AAs	MW [Da]	Score	Description
		P13509	4.31	4	418	44779.7	8.67654	Cobalt-zinc-cadmium resistance protein czcC precursor - Ralstonia metallidurans (strain CH34 / ATCC 43123 / DSM 2839) - [CZCC_RALME]
	ISLTRNLLMASNQLSVSR	1	1	CID		1	2.19644	0	1	2	2002.93	-1437.1	5589	5589	29.2961	MS2	10/34
		Accession #	Coverage	# Peptides	#AAs	MW [Da]	Score	Description
		P13509	4.31	4	418	44779.7	8.67654	Cobalt-zinc-cadmium resistance protein czcC precursor - Ralstonia metallidurans (strain CH34 / ATCC 43123 / DSM 2839) - [CZCC_RALME]
	ISLTRNLLMASNQLSVSR	1	1	CID		1	2.1728	0.160137	4	2	2005.7	1336.34	5125	5125	26.8108	MS2	9/34
		Accession #	Coverage	# Peptides	#AAs	MW [Da]	Score	Description
		P13509	4.31	4	418	44779.7	8.67654	Cobalt-zinc-cadmium resistance protein czcC precursor - Ralstonia metallidurans (strain CH34 / ATCC 43123 / DSM 2839) - [CZCC_RALME]
	ISLTRNLLMASNQLSVSR	1	1	CID		1	2.00588	0.0425306	4	2	2002.88	-1487.63	5370	5370	28.1178	MS2	11/34
		Accession #	Coverage	# Peptides	#AAs	MW [Da]	Score	Description
		P13509	4.31	4	418	44779.7	8.67654	Cobalt-zinc-cadmium resistance protein czcC precursor - Ralstonia metallidurans (strain CH34 / ATCC 43123 / DSM 2839) - [CZCC_RALME]
Q6IG05	4.43	3	542	58990.6	8.52304	Keratin, type II cytoskeletal 75 - Rattus norvegicus (Rat) - [K2C75_RAT]
	Sequence	# Proteins	# Protein Groups	Activation Type	Modifications	Probability	XCorr	Δ Score	Rank	Charge	MH+ [Da]	ΔM [ppm]	First Scan	Last Scan	RT [min]	MSOrder	Ions Matched	Annotation
	SLDLDSIIAEVK	11	2	CID		27.0097	3.17279	0	1	2	1302.8	-692.232	8564	8564	45.544	MS2	19/22
		Accession #	Coverage	# Peptides	#AAs	MW [Da]	Score	Description
		P04264	7.14	10	644	65978	38.7305	Keratin, type II cytoskeletal 1 - Homo sapiens (Human) - [K2C1_HUMAN]
		Q6IG05	4.43	3	542	58990.6	8.52304	Keratin, type II cytoskeletal 75 - Rattus norvegicus (Rat) - [K2C75_RAT]
	SLDLDSIIAEVK	11	2	CID		17.1348	3.01757	0	1	2	1302.93	-569.551	8580	8580	45.6309	MS2	19/22
		Accession #	Coverage	# Peptides	#AAs	MW [Da]	Score	Description
		P04264	7.14	10	644	65978	38.7305	Keratin, type II cytoskeletal 1 - Homo sapiens (Human) - [K2C1_HUMAN]
		Q6IG05	4.43	3	542	58990.6	8.52304	Keratin, type II cytoskeletal 75 - Rattus norvegicus (Rat) - [K2C75_RAT]
	FLEQQNKVLETK	3	1	CID		1	2.33268	0	1	2	1476.76	-947.514	5875	5875	30.8262	MS2	11/22
		Accession #	Coverage	# Peptides	#AAs	MW [Da]	Score	Description
		Q6IG05	4.43	3	542	58990.6	8.52304	Keratin, type II cytoskeletal 75 - Rattus norvegicus (Rat) - [K2C75_RAT]
Q3UHH1	1.04	1	1832	196937	8.41503	Zinc finger SWIM domain-containing protein KIAA0913 - Mus musculus (Mouse) - [K0913_MOUSE]
	Sequence	# Proteins	# Protein Groups	Activation Type	Modifications	Probability	XCorr	Δ Score	Rank	Charge	MH+ [Da]	ΔM [ppm]	First Scan	Last Scan	RT [min]	MSOrder	Ions Matched	Annotation
	LSAEGGDKALHKMGPSGGK	1	1	CID		1	2.15923	0.409445	5	2	1839.79	-1308.07	5528	5528	28.9678	MS2	10/36
		Accession #	Coverage	# Peptides	#AAs	MW [Da]	Score	Description
		Q3UHH1	1.04	1	1832	196937	8.41503	Zinc finger SWIM domain-containing protein KIAA0913 - Mus musculus (Mouse) - [K0913_MOUSE]
Q65JA9	3.18	3	314	36132.6	8.35948	tRNA delta(2)-isopentenylpyrophosphate transferase - Bacillus licheniformis (strain DSM 13 / ATCC 14580) - [MIAA_BACLD]
	Sequence	# Proteins	# Protein Groups	Activation Type	Modifications	Probability	XCorr	Δ Score	Rank	Charge	MH+ [Da]	ΔM [ppm]	First Scan	Last Scan	RT [min]	MSOrder	Ions Matched	Annotation
	RMDIGTAKIR	1	1	CID		1	2.22907	0	1	2	1161.29	-130.12	4201	4201	21.9723	MS2	13/18
		Accession #	Coverage	# Peptides	#AAs	MW [Da]	Score	Description
		Q65JA9	3.18	3	314	36132.6	8.35948	tRNA delta(2)-isopentenylpyrophosphate transferase - Bacillus licheniformis (strain DSM 13 / ATCC 14580) - [MIAA_BACLD]
	RMDIGTAKIR	1	1	CID		1	2.18762	0.0693177	4	2	1161.13	-286.004	4332	4332	22.6482	MS2	12/18
		Accession #	Coverage	# Peptides	#AAs	MW [Da]	Score	Description
		Q65JA9	3.18	3	314	36132.6	8.35948	tRNA delta(2)-isopentenylpyrophosphate transferase - Bacillus licheniformis (strain DSM 13 / ATCC 14580) - [MIAA_BACLD]
	RMDIGTAKIR	1	1	CID		1	2.00954	0.0980632	10	2	1161.38	-40.1546	4194	4194	21.9346	MS2	12/18
		Accession #	Coverage	# Peptides	#AAs	MW [Da]	Score	Description
		Q65JA9	3.18	3	314	36132.6	8.35948	tRNA delta(2)-isopentenylpyrophosphate transferase - Bacillus licheniformis (strain DSM 13 / ATCC 14580) - [MIAA_BACLD]
P78966	0.82	3	1336	150791	8.32512	Mating factor M secretion protein mam1 - Schizosaccharomyces pombe (Fission yeast) - [MAM1_SCHPO]
	Sequence	# Proteins	# Protein Groups	Activation Type	Modifications	Probability	XCorr	Δ Score	Rank	Charge	MH+ [Da]	ΔM [ppm]	First Scan	Last Scan	RT [min]	MSOrder	Ions Matched	Annotation
	EASLSGGQQQR	1	1	CID		1	2.15883	0.136342	7	2	1161.07	-147.891	3930	3930	20.5587	MS2	11/20
		Accession #	Coverage	# Peptides	#AAs	MW [Da]	Score	Description
		P78966	0.82	3	1336	150791	8.32512	Mating factor M secretion protein mam1 - Schizosaccharomyces pombe (Fission yeast) - [MAM1_SCHPO]
	EASLSGGQQQR	1	1	CID		1	2.11147	0.101712	7	2	1161.13	-86.7342	4332	4332	22.6482	MS2	13/20
		Accession #	Coverage	# Peptides	#AAs	MW [Da]	Score	Description
		P78966	0.82	3	1336	150791	8.32512	Mating factor M secretion protein mam1 - Schizosaccharomyces pombe (Fission yeast) - [MAM1_SCHPO]
	EASLSGGQQQR	1	1	CID		1	2.10026	0.0573477	4	2	1161.38	159.115	4194	4194	21.9346	MS2	12/20
		Accession #	Coverage	# Peptides	#AAs	MW [Da]	Score	Description
		P78966	0.82	3	1336	150791	8.32512	Mating factor M secretion protein mam1 - Schizosaccharomyces pombe (Fission yeast) - [MAM1_SCHPO]
P11531	0.46	1	3678	425552	8.30685	Dystrophin - Mus musculus (Mouse) - [DMD_MOUSE]
	Sequence	# Proteins	# Protein Groups	Activation Type	Modifications	Probability	XCorr	Δ Score	Rank	Charge	MH+ [Da]	ΔM [ppm]	First Scan	Last Scan	RT [min]	MSOrder	Ions Matched	Annotation
	VQEAVAQmDFQGEKLHR	1	1	CID	M8(Oxidation)	1	2.09494	0.18019	5	2	2002.83	-421.58	5375	5375	28.1441	MS2	11/32
		Accession #	Coverage	# Peptides	#AAs	MW [Da]	Score	Description
		P11531	0.46	1	3678	425552	8.30685	Dystrophin - Mus musculus (Mouse) - [DMD_MOUSE]
Q83I82	4.48	3	223	24251.6	8.27392	Ribonuclease 3 - Tropheryma whipplei (strain TW08/27) (Whipple's bacillus) - [RNC_TROW8]
	Sequence	# Proteins	# Protein Groups	Activation Type	Modifications	Probability	XCorr	Δ Score	Rank	Charge	MH+ [Da]	ΔM [ppm]	First Scan	Last Scan	RT [min]	MSOrder	Ions Matched	Annotation
	MDGVDELLLR	1	1	CID		1	2.2807	0.0875845	4	2	1161.07	-297.561	3930	3930	20.5587	MS2	11/18
		Accession #	Coverage	# Peptides	#AAs	MW [Da]	Score	Description
		Q83I82	4.48	3	223	24251.6	8.27392	Ribonuclease 3 - Tropheryma whipplei (strain TW08/27) (Whipple's bacillus) - [RNC_TROW8]
	MDGVDELLLR	1	1	CID		1	2.12962	0.0441696	2	2	1161.38	9.44539	4194	4194	21.9346	MS2	12/18
		Accession #	Coverage	# Peptides	#AAs	MW [Da]	Score	Description
		Q83I82	4.48	3	223	24251.6	8.27392	Ribonuclease 3 - Tropheryma whipplei (strain TW08/27) (Whipple's bacillus) - [RNC_TROW8]
	MDGVDELLLR	1	1	CID		1	2.06547	0.121283	8	2	1161.13	-236.404	4332	4332	22.6482	MS2	10/18
		Accession #	Coverage	# Peptides	#AAs	MW [Da]	Score	Description
		Q83I82	4.48	3	223	24251.6	8.27392	Ribonuclease 3 - Tropheryma whipplei (strain TW08/27) (Whipple's bacillus) - [RNC_TROW8]
O93723	1.88	3	584	64526.9	7.91848	DNA ligase - Pyrobaculum aerophilum - [DNLI_PYRAE]
	Sequence	# Proteins	# Protein Groups	Activation Type	Modifications	Probability	XCorr	Δ Score	Rank	Charge	MH+ [Da]	ΔM [ppm]	First Scan	Last Scan	RT [min]	MSOrder	Ions Matched	Annotation
	KTGDVGEAARR	1	1	CID		1	2.20848	0.0616166	4	2	1160.89	613.961	4061	4061	21.2426	MS2	11/20
		Accession #	Coverage	# Peptides	#AAs	MW [Da]	Score	Description
		O93723	1.88	3	584	64526.9	7.91848	DNA ligase - Pyrobaculum aerophilum - [DNLI_PYRAE]
	KTGDVGEAARR	1	1	CID		1	2.05941	0.0613883	5	2	1160.03	-245.902	4055	4055	21.2102	MS2	11/20
		Accession #	Coverage	# Peptides	#AAs	MW [Da]	Score	Description
		O93723	1.88	3	584	64526.9	7.91848	DNA ligase - Pyrobaculum aerophilum - [DNLI_PYRAE]
	KTGDVGEAARR	1	1	CID		1	2.01311	0	1	2	1160.74	464.303	3925	3925	20.5323	MS2	11/20
		Accession #	Coverage	# Peptides	#AAs	MW [Da]	Score	Description
		O93723	1.88	3	584	64526.9	7.91848	DNA ligase - Pyrobaculum aerophilum - [DNLI_PYRAE]
Q65VR5	2.67	1	860	97750.9	6.9851	Leucyl-tRNA synthetase - Mannheimia succiniciproducens (strain MBEL55E) - [SYL_MANSM]
	Sequence	# Proteins	# Protein Groups	Activation Type	Modifications	Probability	XCorr	Δ Score	Rank	Charge	MH+ [Da]	ΔM [ppm]	First Scan	Last Scan	RT [min]	MSOrder	Ions Matched	Annotation
	FLDGLNIVKVIYVPGKLLSFVAK	1	1	CID		2.9053	2.63323	0	1	3	2534.38	-753.032	6047	6047	31.7487	MS2	24/88
		Accession #	Coverage	# Peptides	#AAs	MW [Da]	Score	Description
		Q65VR5	2.67	1	860	97750.9	6.9851	Leucyl-tRNA synthetase - Mannheimia succiniciproducens (strain MBEL55E) - [SYL_MANSM]
Q9Z0E2	1.37	1	948	101448	6.72052	Chordin precursor - Mus musculus (Mouse) - [CHRD_MOUSE]
	Sequence	# Proteins	# Protein Groups	Activation Type	Modifications	Probability	XCorr	Δ Score	Rank	Charge	MH+ [Da]	ΔM [ppm]	First Scan	Last Scan	RT [min]	MSOrder	Ions Matched	Annotation
	SQAVARARVSLLR	2	1	CID		1	2.27631	0	1	2	1427.27	-421.892	6315	6315	33.2017	MS2	15/24
		Accession #	Coverage	# Peptides	#AAs	MW [Da]	Score	Description
		Q9Z0E2	1.37	1	948	101448	6.72052	Chordin precursor - Mus musculus (Mouse) - [CHRD_MOUSE]
P19824	3.47	2	375	41865.5	6.71412	Phosphoribulokinase, chloroplast precursor - Chlamydomonas reinhardtii - [KPPR_CHLRE]
	Sequence	# Proteins	# Protein Groups	Activation Type	Modifications	Probability	XCorr	Δ Score	Rank	Charge	MH+ [Da]	ΔM [ppm]	First Scan	Last Scan	RT [min]	MSOrder	Ions Matched	Annotation
	KPDFDAYIDPQKK	1	1	CID		42.9172	3.61086	0	1	3	1565.53	-236.909	6030	6030	31.6565	MS2	23/48
		Accession #	Coverage	# Peptides	#AAs	MW [Da]	Score	Description
		P19824	3.47	2	375	41865.5	6.71412	Phosphoribulokinase, chloroplast precursor - Chlamydomonas reinhardtii - [KPPR_CHLRE]
	KPDFDAYIDPQKK	1	1	CID		1.70783	3.10326	0	1	3	1565.7	-63.6917	6025	6025	31.6301	MS2	21/48
		Accession #	Coverage	# Peptides	#AAs	MW [Da]	Score	Description
		P19824	3.47	2	375	41865.5	6.71412	Phosphoribulokinase, chloroplast precursor - Chlamydomonas reinhardtii - [KPPR_CHLRE]
Q5FR06	4.32	1	347	38006.6	6.60743	S-adenosylmethionine:tRNA ribosyltransferase-isomerase - Gluconobacter oxydans (Gluconobacter suboxydans) - [QUEA_GLUOX]
	Sequence	# Proteins	# Protein Groups	Activation Type	Modifications	Probability	XCorr	Δ Score	Rank	Charge	MH+ [Da]	ΔM [ppm]	First Scan	Last Scan	RT [min]	MSOrder	Ions Matched	Annotation
	FKAVDVLMTNFHLPR	2	1	CID		1	2.65687	0	1	3	1788.4	-756.323	5412	5412	28.3466	MS2	21/56
		Accession #	Coverage	# Peptides	#AAs	MW [Da]	Score	Description
		Q5FR06	4.32	1	347	38006.6	6.60743	S-adenosylmethionine:tRNA ribosyltransferase-isomerase - Gluconobacter oxydans (Gluconobacter suboxydans) - [QUEA_GLUOX]
Q989A3	7.98	2	238	25084.2	6.52745	6-phosphogluconolactonase - Rhizobium loti (Mesorhizobium loti) - [6PGL_RHILO]
	Sequence	# Proteins	# Protein Groups	Activation Type	Modifications	Probability	XCorr	Δ Score	Rank	Charge	MH+ [Da]	ΔM [ppm]	First Scan	Last Scan	RT [min]	MSOrder	Ions Matched	Annotation
	SNAGLVAANLLQNAAKAAR	1	1	CID		1	2.30482	0	1	2	1853.58	-541.928	5994	5994	31.4635	MS2	15/36
		Accession #	Coverage	# Peptides	#AAs	MW [Da]	Score	Description
		Q989A3	7.98	2	238	25084.2	6.52745	6-phosphogluconolactonase - Rhizobium loti (Mesorhizobium loti) - [6PGL_RHILO]
	SNAGLVAANLLQNAAKAAR	1	1	CID		1.15741	2.22952	0	1	2	1853.72	-395.932	5987	5987	31.4245	MS2	16/36
		Accession #	Coverage	# Peptides	#AAs	MW [Da]	Score	Description
		Q989A3	7.98	2	238	25084.2	6.52745	6-phosphogluconolactonase - Rhizobium loti (Mesorhizobium loti) - [6PGL_RHILO]
Q42688	3.66	2	382	42118.6	6.40055	Glutamine synthetase cytosolic isozyme - Chlamydomonas reinhardtii - [GLNA1_CHLRE]
	Sequence	# Proteins	# Protein Groups	Activation Type	Modifications	Probability	XCorr	Δ Score	Rank	Charge	MH+ [Da]	ΔM [ppm]	First Scan	Last Scan	RT [min]	MSOrder	Ions Matched	Annotation
	HAVHIAAYGEGNER	1	1	CID		17.443	3.68494	0	1	3	1523.76	-872.972	4646	4646	24.2803	MS2	28/52
		Accession #	Coverage	# Peptides	#AAs	MW [Da]	Score	Description
		Q42688	3.66	2	382	42118.6	6.40055	Glutamine synthetase cytosolic isozyme - Chlamydomonas reinhardtii - [GLNA1_CHLRE]
	HAVHIAAYGEGNER	1	1	CID		34.2868	2.71561	0	1	3	1525.81	1176.62	4651	4651	24.3061	MS2	23/52
		Accession #	Coverage	# Peptides	#AAs	MW [Da]	Score	Description
		Q42688	3.66	2	382	42118.6	6.40055	Glutamine synthetase cytosolic isozyme - Chlamydomonas reinhardtii - [GLNA1_CHLRE]
		Accession #	Coverage	# Peptides	#AAs	MW [Da]	Score	Description
		Q42688	3.66	2	382	42118.6	6.40055	Glutamine synthetase cytosolic isozyme - Chlamydomonas reinhardtii - [GLNA1_CHLRE]
		Accession #	Coverage	# Peptides	#AAs	MW [Da]	Score	Description
		Q42688	3.66	2	382	42118.6	6.40055	Glutamine synthetase cytosolic isozyme - Chlamydomonas reinhardtii - [GLNA1_CHLRE]
Q0IE70	1.91	3	472	52049.7	6.3938	Argininosuccinate lyase - Synechococcus sp. (strain CC9311) - [ARLY_SYNS3]
	Sequence	# Proteins	# Protein Groups	Activation Type	Modifications	Probability	XCorr	Δ Score	Rank	Charge	MH+ [Da]	ΔM [ppm]	First Scan	Last Scan	RT [min]	MSOrder	Ions Matched	Annotation
	DRQRMADLR	1	1	CID		1	2.25476	0.0419525	3	2	1160.89	-442.549	4061	4061	21.2426	MS2	13/16
		Accession #	Coverage	# Peptides	#AAs	MW [Da]	Score	Description
		Q0IE70	1.91	3	472	52049.7	6.3938	Argininosuccinate lyase - Synechococcus sp. (strain CC9311) - [ARLY_SYNS3]
	DRQRMADLR	1	1	CID		1	2.1053	0.0404729	3	2	1160.03	-1302.41	4055	4055	21.2102	MS2	12/16
		Accession #	Coverage	# Peptides	#AAs	MW [Da]	Score	Description
		Q0IE70	1.91	3	472	52049.7	6.3938	Argininosuccinate lyase - Synechococcus sp. (strain CC9311) - [ARLY_SYNS3]
	DRQRMADLR	1	1	CID		1	2.03374	0.134783	9	2	1161.13	-202.314	4332	4332	22.6482	MS2	10/16
		Accession #	Coverage	# Peptides	#AAs	MW [Da]	Score	Description
		Q0IE70	1.91	3	472	52049.7	6.3938	Argininosuccinate lyase - Synechococcus sp. (strain CC9311) - [ARLY_SYNS3]
Q2JB14	4.35	2	253	27268.7	6.35436	Phosphonates import ATP-binding protein phnC - Frankia sp. (strain CcI3) - [PHNC_FRASC]
	Sequence	# Proteins	# Protein Groups	Activation Type	Modifications	Probability	XCorr	Δ Score	Rank	Charge	MH+ [Da]	ΔM [ppm]	First Scan	Last Scan	RT [min]	MSOrder	Ions Matched	Annotation
	ADTLSGGQQQR	2	1	CID		1	2.34196	0.0630768	2	2	1161.07	-147.891	3930	3930	20.5587	MS2	11/20
		Accession #	Coverage	# Peptides	#AAs	MW [Da]	Score	Description
		Q2JB14	4.35	2	253	27268.7	6.35436	Phosphonates import ATP-binding protein phnC - Frankia sp. (strain CcI3) - [PHNC_FRASC]
	ADTLSGGQQQR	2	1	CID		1	2.07134	0.119889	6	2	1160.89	-326.969	4061	4061	21.2426	MS2	11/20
		Accession #	Coverage	# Peptides	#AAs	MW [Da]	Score	Description
		Q2JB14	4.35	2	253	27268.7	6.35436	Phosphonates import ATP-binding protein phnC - Frankia sp. (strain CcI3) - [PHNC_FRASC]
		Accession #	Coverage	# Peptides	#AAs	MW [Da]	Score	Description
		Q2JB14	4.35	2	253	27268.7	6.35436	Phosphonates import ATP-binding protein phnC - Frankia sp. (strain CcI3) - [PHNC_FRASC]
A6QCS4	5.41	1	333	36985.2	6.2497	DNA-directed RNA polymerase subunit alpha - Sulfurovum sp. (strain NBC37-1) - [RPOA_SULNB]
	Sequence	# Proteins	# Protein Groups	Activation Type	Modifications	Probability	XCorr	Δ Score	Rank	Charge	MH+ [Da]	ΔM [ppm]	First Scan	Last Scan	RT [min]	MSOrder	Ions Matched	Annotation
	VAPFMPTEVEVNEISANR	1	1	CID		1	2.35406	0.0669364	6	2	2005.57	1293.25	5120	5120	26.7834	MS2	11/34
		Accession #	Coverage	# Peptides	#AAs	MW [Da]	Score	Description
		A6QCS4	5.41	1	333	36985.2	6.2497	DNA-directed RNA polymerase subunit alpha - Sulfurovum sp. (strain NBC37-1) - [RPOA_SULNB]
		Accession #	Coverage	# Peptides	#AAs	MW [Da]	Score	Description
		A6QCS4	5.41	1	333	36985.2	6.2497	DNA-directed RNA polymerase subunit alpha - Sulfurovum sp. (strain NBC37-1) - [RPOA_SULNB]
		Accession #	Coverage	# Peptides	#AAs	MW [Da]	Score	Description
		A6QCS4	5.41	1	333	36985.2	6.2497	DNA-directed RNA polymerase subunit alpha - Sulfurovum sp. (strain NBC37-1) - [RPOA_SULNB]
P16421	4.7	2	383	41129.3	6.12995	Soluble hydrogenase 42 kDa subunit - Anabaena cylindrica - [DHSS_ANACY]
	Sequence	# Proteins	# Protein Groups	Activation Type	Modifications	Probability	XCorr	Δ Score	Rank	Charge	MH+ [Da]	ΔM [ppm]	First Scan	Last Scan	RT [min]	MSOrder	Ions Matched	Annotation
	FDIALAGGQDHLSNKIFR	1	1	CID		1	2.09499	0	1	2	2002.88	-394.032	5370	5370	28.1178	MS2	11/34
		Accession #	Coverage	# Peptides	#AAs	MW [Da]	Score	Description
		P16421	4.7	2	383	41129.3	6.12995	Soluble hydrogenase 42 kDa subunit - Anabaena cylindrica - [DHSS_ANACY]
	FDIALAGGQDHLSNKIFR	1	1	CID		1	2.04853	0.00396506	2	2	2002.23	-1036.61	5231	5231	27.3747	MS2	11/34
		Accession #	Coverage	# Peptides	#AAs	MW [Da]	Score	Description
		P16421	4.7	2	383	41129.3	6.12995	Soluble hydrogenase 42 kDa subunit - Anabaena cylindrica - [DHSS_ANACY]
		Accession #	Coverage	# Peptides	#AAs	MW [Da]	Score	Description
		P16421	4.7	2	383	41129.3	6.12995	Soluble hydrogenase 42 kDa subunit - Anabaena cylindrica - [DHSS_ANACY]
		Accession #	Coverage	# Peptides	#AAs	MW [Da]	Score	Description
		P16421	4.7	2	383	41129.3	6.12995	Soluble hydrogenase 42 kDa subunit - Anabaena cylindrica - [DHSS_ANACY]
		Accession #	Coverage	# Peptides	#AAs	MW [Da]	Score	Description
		P16421	4.7	2	383	41129.3	6.12995	Soluble hydrogenase 42 kDa subunit - Anabaena cylindrica - [DHSS_ANACY]
		Accession #	Coverage	# Peptides	#AAs	MW [Da]	Score	Description
		P16421	4.7	2	383	41129.3	6.12995	Soluble hydrogenase 42 kDa subunit - Anabaena cylindrica - [DHSS_ANACY]
		Accession #	Coverage	# Peptides	#AAs	MW [Da]	Score	Description
		P16421	4.7	2	383	41129.3	6.12995	Soluble hydrogenase 42 kDa subunit - Anabaena cylindrica - [DHSS_ANACY]
Q10062	2.24	2	490	53427.7	6.12445	Protoporphyrinogen oxidase - Schizosaccharomyces pombe (Fission yeast) - [PPOX_SCHPO]
	Sequence	# Proteins	# Protein Groups	Activation Type	Modifications	Probability	XCorr	Δ Score	Rank	Charge	MH+ [Da]	ΔM [ppm]	First Scan	Last Scan	RT [min]	MSOrder	Ions Matched	Annotation
	ISSNSPSAKNR	1	1	CID		1	2.22446	0.0536462	3	2	1161.13	-130.104	4332	4332	22.6482	MS2	14/20
		Accession #	Coverage	# Peptides	#AAs	MW [Da]	Score	Description
		Q10062	2.24	2	490	53427.7	6.12445	Protoporphyrinogen oxidase - Schizosaccharomyces pombe (Fission yeast) - [PPOX_SCHPO]
	ISSNSPSAKNR	1	1	CID		1	2.07567	0.068817	5	2	1161.29	25.7796	4201	4201	21.9723	MS2	11/20
		Accession #	Coverage	# Peptides	#AAs	MW [Da]	Score	Description
		Q10062	2.24	2	490	53427.7	6.12445	Protoporphyrinogen oxidase - Schizosaccharomyces pombe (Fission yeast) - [PPOX_SCHPO]
		Accession #	Coverage	# Peptides	#AAs	MW [Da]	Score	Description
		Q10062	2.24	2	490	53427.7	6.12445	Protoporphyrinogen oxidase - Schizosaccharomyces pombe (Fission yeast) - [PPOX_SCHPO]
		Accession #	Coverage	# Peptides	#AAs	MW [Da]	Score	Description
		Q10062	2.24	2	490	53427.7	6.12445	Protoporphyrinogen oxidase - Schizosaccharomyces pombe (Fission yeast) - [PPOX_SCHPO]
A4FNI7	0.94	2	953	106626	6.09149	Protein translocase subunit secA - Saccharopolyspora erythraea (strain NRRL 23338) - [SECA_SACEN]
	Sequence	# Proteins	# Protein Groups	Activation Type	Modifications	Probability	XCorr	Δ Score	Rank	Charge	MH+ [Da]	ΔM [ppm]	First Scan	Last Scan	RT [min]	MSOrder	Ions Matched	Annotation
	AGEGKLLKR	1	1	CID		1	2.21444	0.00253382	2	2	971.521	-656.179	4499	4499	23.5149	MS2	12/16
		Accession #	Coverage	# Peptides	#AAs	MW [Da]	Score	Description
		A4FNI7	0.94	2	953	106626	6.09149	Protein translocase subunit secA - Saccharopolyspora erythraea (strain NRRL 23338) - [SECA_SACEN]
	AGEGKLLKR	1	1	CID		1	2.15859	0.0272698	3	2	971.505	-671.682	4493	4493	23.4839	MS2	12/16
		Accession #	Coverage	# Peptides	#AAs	MW [Da]	Score	Description
		A4FNI7	0.94	2	953	106626	6.09149	Protein translocase subunit secA - Saccharopolyspora erythraea (strain NRRL 23338) - [SECA_SACEN]
		Accession #	Coverage	# Peptides	#AAs	MW [Da]	Score	Description
		A4FNI7	0.94	2	953	106626	6.09149	Protein translocase subunit secA - Saccharopolyspora erythraea (strain NRRL 23338) - [SECA_SACEN]
		Accession #	Coverage	# Peptides	#AAs	MW [Da]	Score	Description
		A4FNI7	0.94	2	953	106626	6.09149	Protein translocase subunit secA - Saccharopolyspora erythraea (strain NRRL 23338) - [SECA_SACEN]
		Accession #	Coverage	# Peptides	#AAs	MW [Da]	Score	Description
		A4FNI7	0.94	2	953	106626	6.09149	Protein translocase subunit secA - Saccharopolyspora erythraea (strain NRRL 23338) - [SECA_SACEN]
		Accession #	Coverage	# Peptides	#AAs	MW [Da]	Score	Description
		A4FNI7	0.94	2	953	106626	6.09149	Protein translocase subunit secA - Saccharopolyspora erythraea (strain NRRL 23338) - [SECA_SACEN]
		Accession #	Coverage	# Peptides	#AAs	MW [Da]	Score	Description
		A4FNI7	0.94	2	953	106626	6.09149	Protein translocase subunit secA - Saccharopolyspora erythraea (strain NRRL 23338) - [SECA_SACEN]
		Accession #	Coverage	# Peptides	#AAs	MW [Da]	Score	Description
		A4FNI7	0.94	2	953	106626	6.09149	Protein translocase subunit secA - Saccharopolyspora erythraea (strain NRRL 23338) - [SECA_SACEN]
Q88434	0.4	1	2255	255763	6.05247	Large structural protein - Simian virus 5 (strain W3) (SV5) - [L_SV5]
	Sequence	# Proteins	# Protein Groups	Activation Type	Modifications	Probability	XCorr	Δ Score	Rank	Charge	MH+ [Da]	ΔM [ppm]	First Scan	Last Scan	RT [min]	MSOrder	Ions Matched	Annotation
	QDLEFGIFR	2	1	CID		1	2.15127	0.187313	4	2	1124.98	-287.577	6079	6079	31.9228	MS2	8/16
		Accession #	Coverage	# Peptides	#AAs	MW [Da]	Score	Description
		Q88434	0.4	1	2255	255763	6.05247	Large structural protein - Simian virus 5 (strain W3) (SV5) - [L_SV5]
		Accession #	Coverage	# Peptides	#AAs	MW [Da]	Score	Description
		Q88434	0.4	1	2255	255763	6.05247	Large structural protein - Simian virus 5 (strain W3) (SV5) - [L_SV5]
		Accession #	Coverage	# Peptides	#AAs	MW [Da]	Score	Description
		Q88434	0.4	1	2255	255763	6.05247	Large structural protein - Simian virus 5 (strain W3) (SV5) - [L_SV5]
		Accession #	Coverage	# Peptides	#AAs	MW [Da]	Score	Description
		Q88434	0.4	1	2255	255763	6.05247	Large structural protein - Simian virus 5 (strain W3) (SV5) - [L_SV5]
		Accession #	Coverage	# Peptides	#AAs	MW [Da]	Score	Description
		Q88434	0.4	1	2255	255763	6.05247	Large structural protein - Simian virus 5 (strain W3) (SV5) - [L_SV5]
		Accession #	Coverage	# Peptides	#AAs	MW [Da]	Score	Description
		Q88434	0.4	1	2255	255763	6.05247	Large structural protein - Simian virus 5 (strain W3) (SV5) - [L_SV5]
		Accession #	Coverage	# Peptides	#AAs	MW [Da]	Score	Description
		Q88434	0.4	1	2255	255763	6.05247	Large structural protein - Simian virus 5 (strain W3) (SV5) - [L_SV5]
O65718	3.31	2	726	83187.1	5.99053	Cyclic nucleotide-gated ion channel 2 - Arabidopsis thaliana (Mouse-ear cress) - [CNGC2_ARATH]
	Sequence	# Proteins	# Protein Groups	Activation Type	Modifications	Probability	XCorr	Δ Score	Rank	Charge	MH+ [Da]	ΔM [ppm]	First Scan	Last Scan	RT [min]	MSOrder	Ions Matched	Annotation
	ALLLARGmALAVDPLFFYALSIGR	1	1	CID	M8(Oxidation)	1	2.17964	0	1	2	2595.89	-266.975	9083	9083	48.3945	MS2	10/46
		Accession #	Coverage	# Peptides	#AAs	MW [Da]	Score	Description
		O65718	3.31	2	726	83187.1	5.99053	Cyclic nucleotide-gated ion channel 2 - Arabidopsis thaliana (Mouse-ear cress) - [CNGC2_ARATH]
	ALLLARGmALAVDPLFFYALSIGR	1	1	CID	M8(Oxidation)	1	2.13136	0	1	2	2595.92	-240.119	9480	9480	50.5659	MS2	10/46
		Accession #	Coverage	# Peptides	#AAs	MW [Da]	Score	Description
		O65718	3.31	2	726	83187.1	5.99053	Cyclic nucleotide-gated ion channel 2 - Arabidopsis thaliana (Mouse-ear cress) - [CNGC2_ARATH]
		Accession #	Coverage	# Peptides	#AAs	MW [Da]	Score	Description
		O65718	3.31	2	726	83187.1	5.99053	Cyclic nucleotide-gated ion channel 2 - Arabidopsis thaliana (Mouse-ear cress) - [CNGC2_ARATH]
		Accession #	Coverage	# Peptides	#AAs	MW [Da]	Score	Description
		O65718	3.31	2	726	83187.1	5.99053	Cyclic nucleotide-gated ion channel 2 - Arabidopsis thaliana (Mouse-ear cress) - [CNGC2_ARATH]
O68129	2.03	2	444	48662.1	5.94851	Trigger factor - Rhodobacter capsulatus (Rhodopseudomonas capsulata) - [TIG_RHOCA]
	Sequence	# Proteins	# Protein Groups	Activation Type	Modifications	Probability	XCorr	Δ Score	Rank	Charge	MH+ [Da]	ΔM [ppm]	First Scan	Last Scan	RT [min]	MSOrder	Ions Matched	Annotation
	GASRAILKR	1	1	CID		1	2.14358	0.0344517	3	2	971.521	-659.079	4499	4499	23.5149	MS2	11/16
		Accession #	Coverage	# Peptides	#AAs	MW [Da]	Score	Description
		O68129	2.03	2	444	48662.1	5.94851	Trigger factor - Rhodobacter capsulatus (Rhodopseudomonas capsulata) - [TIG_RHOCA]
	GASRAILKR	1	1	CID		1	2.07255	0.0660434	4	2	971.505	-674.582	4493	4493	23.4839	MS2	10/16
		Accession #	Coverage	# Peptides	#AAs	MW [Da]	Score	Description
		O68129	2.03	2	444	48662.1	5.94851	Trigger factor - Rhodobacter capsulatus (Rhodopseudomonas capsulata) - [TIG_RHOCA]
		Accession #	Coverage	# Peptides	#AAs	MW [Da]	Score	Description
		O68129	2.03	2	444	48662.1	5.94851	Trigger factor - Rhodobacter capsulatus (Rhodopseudomonas capsulata) - [TIG_RHOCA]
		Accession #	Coverage	# Peptides	#AAs	MW [Da]	Score	Description
		O68129	2.03	2	444	48662.1	5.94851	Trigger factor - Rhodobacter capsulatus (Rhodopseudomonas capsulata) - [TIG_RHOCA]
Q12338	9.09	2	110	12474.1	5.90529	Ribonuclease H2 subunit C - Saccharomyces cerevisiae (Baker's yeast) - [RNH2C_YEAST]
	Sequence	# Proteins	# Protein Groups	Activation Type	Modifications	Probability	XCorr	Δ Score	Rank	Charge	MH+ [Da]	ΔM [ppm]	First Scan	Last Scan	RT [min]	MSOrder	Ions Matched	Annotation
	EGTDRNELAR	1	1	CID		1	2.18582	0.125545	6	2	1161.07	-148.561	3930	3930	20.5587	MS2	11/18
		Accession #	Coverage	# Peptides	#AAs	MW [Da]	Score	Description
		Q12338	9.09	2	110	12474.1	5.90529	Ribonuclease H2 subunit C - Saccharomyces cerevisiae (Baker's yeast) - [RNH2C_YEAST]
	EGTDRNELAR	1	1	CID		1	2.11823	0.049725	2	2	1161.29	68.4796	4201	4201	21.9723	MS2	10/18
		Accession #	Coverage	# Peptides	#AAs	MW [Da]	Score	Description
		Q12338	9.09	2	110	12474.1	5.90529	Ribonuclease H2 subunit C - Saccharomyces cerevisiae (Baker's yeast) - [RNH2C_YEAST]
		Accession #	Coverage	# Peptides	#AAs	MW [Da]	Score	Description
		Q12338	9.09	2	110	12474.1	5.90529	Ribonuclease H2 subunit C - Saccharomyces cerevisiae (Baker's yeast) - [RNH2C_YEAST]
Q70DU8	3.31	1	484	53125.4	5.90078	Aldehyde dehydrogenase family 3 member H1 - Arabidopsis thaliana (Mouse-ear cress) - [AL3H1_ARATH]
	Sequence	# Proteins	# Protein Groups	Activation Type	Modifications	Probability	XCorr	Δ Score	Rank	Charge	MH+ [Da]	ΔM [ppm]	First Scan	Last Scan	RT [min]	MSOrder	Ions Matched	Annotation
	VVEGAVTETSALLEQK	1	1	CID		1	2.22307	0	1	2	1674.83	-60.5513	6054	6054	31.7872	MS2	12/30
		Accession #	Coverage	# Peptides	#AAs	MW [Da]	Score	Description
		Q70DU8	3.31	1	484	53125.4	5.90078	Aldehyde dehydrogenase family 3 member H1 - Arabidopsis thaliana (Mouse-ear cress) - [AL3H1_ARATH]
		Accession #	Coverage	# Peptides	#AAs	MW [Da]	Score	Description
		Q70DU8	3.31	1	484	53125.4	5.90078	Aldehyde dehydrogenase family 3 member H1 - Arabidopsis thaliana (Mouse-ear cress) - [AL3H1_ARATH]
		Accession #	Coverage	# Peptides	#AAs	MW [Da]	Score	Description
		Q70DU8	3.31	1	484	53125.4	5.90078	Aldehyde dehydrogenase family 3 member H1 - Arabidopsis thaliana (Mouse-ear cress) - [AL3H1_ARATH]
		Accession #	Coverage	# Peptides	#AAs	MW [Da]	Score	Description
		Q70DU8	3.31	1	484	53125.4	5.90078	Aldehyde dehydrogenase family 3 member H1 - Arabidopsis thaliana (Mouse-ear cress) - [AL3H1_ARATH]
Q09374	3.24	1	587	66450.7	5.80519	Uncharacterized protein ZK177.8 - Caenorhabditis elegans - [YS48_CAEEL]
	Sequence	# Proteins	# Protein Groups	Activation Type	Modifications	Probability	XCorr	Δ Score	Rank	Charge	MH+ [Da]	ΔM [ppm]	First Scan	Last Scan	RT [min]	MSOrder	Ions Matched	Annotation
	GNcNNQTGAAEVVKKVGQK	1	1	CID	C3(Carbamidomethyl)	1	2.05668	0	1	2	2002.23	-1013.42	5231	5231	27.3747	MS2	15/36
		Accession #	Coverage	# Peptides	#AAs	MW [Da]	Score	Description
		Q09374	3.24	1	587	66450.7	5.80519	Uncharacterized protein ZK177.8 - Caenorhabditis elegans - [YS48_CAEEL]
		Accession #	Coverage	# Peptides	#AAs	MW [Da]	Score	Description
		Q09374	3.24	1	587	66450.7	5.80519	Uncharacterized protein ZK177.8 - Caenorhabditis elegans - [YS48_CAEEL]
		Accession #	Coverage	# Peptides	#AAs	MW [Da]	Score	Description
		Q09374	3.24	1	587	66450.7	5.80519	Uncharacterized protein ZK177.8 - Caenorhabditis elegans - [YS48_CAEEL]
		Accession #	Coverage	# Peptides	#AAs	MW [Da]	Score	Description
		Q09374	3.24	1	587	66450.7	5.80519	Uncharacterized protein ZK177.8 - Caenorhabditis elegans - [YS48_CAEEL]
		Accession #	Coverage	# Peptides	#AAs	MW [Da]	Score	Description
		Q09374	3.24	1	587	66450.7	5.80519	Uncharacterized protein ZK177.8 - Caenorhabditis elegans - [YS48_CAEEL]
		Accession #	Coverage	# Peptides	#AAs	MW [Da]	Score	Description
		Q09374	3.24	1	587	66450.7	5.80519	Uncharacterized protein ZK177.8 - Caenorhabditis elegans - [YS48_CAEEL]
		Accession #	Coverage	# Peptides	#AAs	MW [Da]	Score	Description
		Q09374	3.24	1	587	66450.7	5.80519	Uncharacterized protein ZK177.8 - Caenorhabditis elegans - [YS48_CAEEL]
		Accession #	Coverage	# Peptides	#AAs	MW [Da]	Score	Description
		Q09374	3.24	1	587	66450.7	5.80519	Uncharacterized protein ZK177.8 - Caenorhabditis elegans - [YS48_CAEEL]
		Accession #	Coverage	# Peptides	#AAs	MW [Da]	Score	Description
		Q09374	3.24	1	587	66450.7	5.80519	Uncharacterized protein ZK177.8 - Caenorhabditis elegans - [YS48_CAEEL]
		Accession #	Coverage	# Peptides	#AAs	MW [Da]	Score	Description
		Q09374	3.24	1	587	66450.7	5.80519	Uncharacterized protein ZK177.8 - Caenorhabditis elegans - [YS48_CAEEL]
Q8VXQ9	3.18	1	314	33553.5	5.70158	Glyceraldehyde-3-phosphate dehydrogenase A, chloroplast - Scenedesmus vacuolatus (Chlorella fusca var. vacuolata) - [G3PA_SCEVA]
	Sequence	# Proteins	# Protein Groups	Activation Type	Modifications	Probability	XCorr	Δ Score	Rank	Charge	MH+ [Da]	ΔM [ppm]	First Scan	Last Scan	RT [min]	MSOrder	Ions Matched	Annotation
	VLDEKFGIVK	1	1	CID		1	2.01881	0	1	2	1148.19	-201.355	6272	6272	32.968	MS2	13/18
		Accession #	Coverage	# Peptides	#AAs	MW [Da]	Score	Description
		Q8VXQ9	3.18	1	314	33553.5	5.70158	Glyceraldehyde-3-phosphate dehydrogenase A, chloroplast - Scenedesmus vacuolatus (Chlorella fusca var. vacuolata) - [G3PA_SCEVA]
		Accession #	Coverage	# Peptides	#AAs	MW [Da]	Score	Description
		Q8VXQ9	3.18	1	314	33553.5	5.70158	Glyceraldehyde-3-phosphate dehydrogenase A, chloroplast - Scenedesmus vacuolatus (Chlorella fusca var. vacuolata) - [G3PA_SCEVA]
		Accession #	Coverage	# Peptides	#AAs	MW [Da]	Score	Description
		Q8VXQ9	3.18	1	314	33553.5	5.70158	Glyceraldehyde-3-phosphate dehydrogenase A, chloroplast - Scenedesmus vacuolatus (Chlorella fusca var. vacuolata) - [G3PA_SCEVA]
		Accession #	Coverage	# Peptides	#AAs	MW [Da]	Score	Description
		Q8VXQ9	3.18	1	314	33553.5	5.70158	Glyceraldehyde-3-phosphate dehydrogenase A, chloroplast - Scenedesmus vacuolatus (Chlorella fusca var. vacuolata) - [G3PA_SCEVA]
		Accession #	Coverage	# Peptides	#AAs	MW [Da]	Score	Description
		Q8VXQ9	3.18	1	314	33553.5	5.70158	Glyceraldehyde-3-phosphate dehydrogenase A, chloroplast - Scenedesmus vacuolatus (Chlorella fusca var. vacuolata) - [G3PA_SCEVA]
		Accession #	Coverage	# Peptides	#AAs	MW [Da]	Score	Description
		Q8VXQ9	3.18	1	314	33553.5	5.70158	Glyceraldehyde-3-phosphate dehydrogenase A, chloroplast - Scenedesmus vacuolatus (Chlorella fusca var. vacuolata) - [G3PA_SCEVA]
Q5XXR3	2.46	1	772	86957.9	5.69924	Rho guanine nucleotide exchange factor 6 - Rattus norvegicus (Rat) - [ARHG6_RAT]
	Sequence	# Proteins	# Protein Groups	Activation Type	Modifications	Probability	XCorr	Δ Score	Rank	Charge	MH+ [Da]	ΔM [ppm]	First Scan	Last Scan	RT [min]	MSOrder	Ions Matched	Annotation
	mSGFmYQGKVPIAGMVVTR	1	1	CID	M1(Oxidation) M5(Oxidation)	2.06432	2.13309	0	1	2	2104.17	-1387.36	9157	9157	48.7991	MS2	17/36
		Accession #	Coverage	# Peptides	#AAs	MW [Da]	Score	Description
		Q5XXR3	2.46	1	772	86957.9	5.69924	Rho guanine nucleotide exchange factor 6 - Rattus norvegicus (Rat) - [ARHG6_RAT]
		Accession #	Coverage	# Peptides	#AAs	MW [Da]	Score	Description
		Q5XXR3	2.46	1	772	86957.9	5.69924	Rho guanine nucleotide exchange factor 6 - Rattus norvegicus (Rat) - [ARHG6_RAT]
		Accession #	Coverage	# Peptides	#AAs	MW [Da]	Score	Description
		Q5XXR3	2.46	1	772	86957.9	5.69924	Rho guanine nucleotide exchange factor 6 - Rattus norvegicus (Rat) - [ARHG6_RAT]
		Accession #	Coverage	# Peptides	#AAs	MW [Da]	Score	Description
		Q5XXR3	2.46	1	772	86957.9	5.69924	Rho guanine nucleotide exchange factor 6 - Rattus norvegicus (Rat) - [ARHG6_RAT]
		Accession #	Coverage	# Peptides	#AAs	MW [Da]	Score	Description
		Q5XXR3	2.46	1	772	86957.9	5.69924	Rho guanine nucleotide exchange factor 6 - Rattus norvegicus (Rat) - [ARHG6_RAT]
Q7XJS0	2.08	1	480	54792.1	5.47624	Histone-lysine N-methyltransferase ASHR1 - Arabidopsis thaliana (Mouse-ear cress) - [ASHR1_ARATH]
	Sequence	# Proteins	# Protein Groups	Activation Type	Modifications	Probability	XCorr	Δ Score	Rank	Charge	MH+ [Da]	ΔM [ppm]	First Scan	Last Scan	RT [min]	MSOrder	Ions Matched	Annotation
	ELSAKLEEAR	1	1	CID		1	2.18988	0	1	2	1145.49	-801.824	5581	5581	29.2534	MS2	13/18
		Accession #	Coverage	# Peptides	#AAs	MW [Da]	Score	Description
		Q7XJS0	2.08	1	480	54792.1	5.47624	Histone-lysine N-methyltransferase ASHR1 - Arabidopsis thaliana (Mouse-ear cress) - [ASHR1_ARATH]
		Accession #	Coverage	# Peptides	#AAs	MW [Da]	Score	Description
		Q7XJS0	2.08	1	480	54792.1	5.47624	Histone-lysine N-methyltransferase ASHR1 - Arabidopsis thaliana (Mouse-ear cress) - [ASHR1_ARATH]
		Accession #	Coverage	# Peptides	#AAs	MW [Da]	Score	Description
		Q7XJS0	2.08	1	480	54792.1	5.47624	Histone-lysine N-methyltransferase ASHR1 - Arabidopsis thaliana (Mouse-ear cress) - [ASHR1_ARATH]
		Accession #	Coverage	# Peptides	#AAs	MW [Da]	Score	Description
		Q7XJS0	2.08	1	480	54792.1	5.47624	Histone-lysine N-methyltransferase ASHR1 - Arabidopsis thaliana (Mouse-ear cress) - [ASHR1_ARATH]
		Accession #	Coverage	# Peptides	#AAs	MW [Da]	Score	Description
		Q7XJS0	2.08	1	480	54792.1	5.47624	Histone-lysine N-methyltransferase ASHR1 - Arabidopsis thaliana (Mouse-ear cress) - [ASHR1_ARATH]
Q189R2	6.63	2	558	59948.2	5.43311	Formate--tetrahydrofolate ligase - Clostridium difficile (strain 630) - [FTHS_CLOD6]
	Sequence	# Proteins	# Protein Groups	Activation Type	Modifications	Probability	XCorr	Δ Score	Rank	Charge	MH+ [Da]	ΔM [ppm]	First Scan	Last Scan	RT [min]	MSOrder	Ions Matched	Annotation
	DALKPNLVQTLEGTPSFVHGGPFANIAHGcNSVIATR	1	1	CID	C30(Carbamidomethyl)	1.27397	2.93254	0	1	3	3891.4	-10.2416	9918	9918	52.9764	MS2	20/144
		Accession #	Coverage	# Peptides	#AAs	MW [Da]	Score	Description
		Q189R2	6.63	2	558	59948.2	5.43311	Formate--tetrahydrofolate ligase - Clostridium difficile (strain 630) - [FTHS_CLOD6]
	DALKPNLVQTLEGTPSFVHGGPFANIAHGcNSVIATR	1	1	CID	C30(Carbamidomethyl)	8.61489	2.50057	0	1	3	3891.79	381.604	10119	10119	54.081	MS2	17/144
		Accession #	Coverage	# Peptides	#AAs	MW [Da]	Score	Description
		Q189R2	6.63	2	558	59948.2	5.43311	Formate--tetrahydrofolate ligase - Clostridium difficile (strain 630) - [FTHS_CLOD6]
		Accession #	Coverage	# Peptides	#AAs	MW [Da]	Score	Description
		Q189R2	6.63	2	558	59948.2	5.43311	Formate--tetrahydrofolate ligase - Clostridium difficile (strain 630) - [FTHS_CLOD6]
		Accession #	Coverage	# Peptides	#AAs	MW [Da]	Score	Description
		Q189R2	6.63	2	558	59948.2	5.43311	Formate--tetrahydrofolate ligase - Clostridium difficile (strain 630) - [FTHS_CLOD6]
		Accession #	Coverage	# Peptides	#AAs	MW [Da]	Score	Description
		Q189R2	6.63	2	558	59948.2	5.43311	Formate--tetrahydrofolate ligase - Clostridium difficile (strain 630) - [FTHS_CLOD6]
		Accession #	Coverage	# Peptides	#AAs	MW [Da]	Score	Description
		Q189R2	6.63	2	558	59948.2	5.43311	Formate--tetrahydrofolate ligase - Clostridium difficile (strain 630) - [FTHS_CLOD6]
		Accession #	Coverage	# Peptides	#AAs	MW [Da]	Score	Description
		Q189R2	6.63	2	558	59948.2	5.43311	Formate--tetrahydrofolate ligase - Clostridium difficile (strain 630) - [FTHS_CLOD6]
P09368	3.57	1	476	53238	5.20298	Proline oxidase, mitochondrial precursor - Saccharomyces cerevisiae (Baker's yeast) - [PUT1_YEAST]
	Sequence	# Proteins	# Protein Groups	Activation Type	Modifications	Probability	XCorr	Δ Score	Rank	Charge	MH+ [Da]	ΔM [ppm]	First Scan	Last Scan	RT [min]	MSOrder	Ions Matched	Annotation
	SDNGWPLIKAIAKSIPK	1	1	CID		1	2.72495	0.251806	3	3	1840.66	1467.23	5504	5504	28.841	MS2	22/64
		Accession #	Coverage	# Peptides	#AAs	MW [Da]	Score	Description
		P09368	3.57	1	476	53238	5.20298	Proline oxidase, mitochondrial precursor - Saccharomyces cerevisiae (Baker's yeast) - [PUT1_YEAST]
		Accession #	Coverage	# Peptides	#AAs	MW [Da]	Score	Description
		P09368	3.57	1	476	53238	5.20298	Proline oxidase, mitochondrial precursor - Saccharomyces cerevisiae (Baker's yeast) - [PUT1_YEAST]
		Accession #	Coverage	# Peptides	#AAs	MW [Da]	Score	Description
		P09368	3.57	1	476	53238	5.20298	Proline oxidase, mitochondrial precursor - Saccharomyces cerevisiae (Baker's yeast) - [PUT1_YEAST]
A7H7I2	6.37	1	487	50263.5	5.12077	Bifunctional protein glmU [Includes: UDP-N-acetylglucosamine pyrophosphorylase - Anaeromyxobacter sp. (strain Fw109-5) - [GLMU_ANADF]
	Sequence	# Proteins	# Protein Groups	Activation Type	Modifications	Probability	XCorr	Δ Score	Rank	Charge	MH+ [Da]	ΔM [ppm]	First Scan	Last Scan	RT [min]	MSOrder	Ions Matched	Annotation
	ALDEVNAGLYcADAAFLWEALSKVGSANAQR	1	1	CID	C11(Carbamidomethyl)	1	2.87905	0	1	3	3313.37	683.532	7163	7163	37.8427	MS2	17/120
		Accession #	Coverage	# Peptides	#AAs	MW [Da]	Score	Description
		A7H7I2	6.37	1	487	50263.5	5.12077	Bifunctional protein glmU [Includes: UDP-N-acetylglucosamine pyrophosphorylase - Anaeromyxobacter sp. (strain Fw109-5) - [GLMU_ANADF]
		Accession #	Coverage	# Peptides	#AAs	MW [Da]	Score	Description
		A7H7I2	6.37	1	487	50263.5	5.12077	Bifunctional protein glmU [Includes: UDP-N-acetylglucosamine pyrophosphorylase - Anaeromyxobacter sp. (strain Fw109-5) - [GLMU_ANADF]
		Accession #	Coverage	# Peptides	#AAs	MW [Da]	Score	Description
		A7H7I2	6.37	1	487	50263.5	5.12077	Bifunctional protein glmU [Includes: UDP-N-acetylglucosamine pyrophosphorylase - Anaeromyxobacter sp. (strain Fw109-5) - [GLMU_ANADF]
		Accession #	Coverage	# Peptides	#AAs	MW [Da]	Score	Description
		A7H7I2	6.37	1	487	50263.5	5.12077	Bifunctional protein glmU [Includes: UDP-N-acetylglucosamine pyrophosphorylase - Anaeromyxobacter sp. (strain Fw109-5) - [GLMU_ANADF]
		Accession #	Coverage	# Peptides	#AAs	MW [Da]	Score	Description
		A7H7I2	6.37	1	487	50263.5	5.12077	Bifunctional protein glmU [Includes: UDP-N-acetylglucosamine pyrophosphorylase - Anaeromyxobacter sp. (strain Fw109-5) - [GLMU_ANADF]
		Accession #	Coverage	# Peptides	#AAs	MW [Da]	Score	Description
		A7H7I2	6.37	1	487	50263.5	5.12077	Bifunctional protein glmU [Includes: UDP-N-acetylglucosamine pyrophosphorylase - Anaeromyxobacter sp. (strain Fw109-5) - [GLMU_ANADF]
Q9STM4	4.02	2	448	49832.2	5.11002	Putative zinc finger CCCH domain-containing protein ZFN-like 6 - Arabidopsis thaliana (Mouse-ear cress) - [ZFNL6_ARATH]
	Sequence	# Proteins	# Protein Groups	Activation Type	Modifications	Probability	XCorr	Δ Score	Rank	Charge	MH+ [Da]	ΔM [ppm]	First Scan	Last Scan	RT [min]	MSOrder	Ions Matched	Annotation
	MVNSEEIADGFEPKPVSR	1	1	CID		1	2.58709	0	1	2	2005.7	-545.648	5125	5125	26.8108	MS2	12/34
		Accession #	Coverage	# Peptides	#AAs	MW [Da]	Score	Description
		Q9STM4	4.02	2	448	49832.2	5.11002	Putative zinc finger CCCH domain-containing protein ZFN-like 6 - Arabidopsis thaliana (Mouse-ear cress) - [ZFNL6_ARATH]
	MVNSEEIADGFEPKPVSR	1	1	CID		1	2.52294	0	1	2	2005.57	-678.948	5120	5120	26.7834	MS2	13/34
		Accession #	Coverage	# Peptides	#AAs	MW [Da]	Score	Description
		Q9STM4	4.02	2	448	49832.2	5.11002	Putative zinc finger CCCH domain-containing protein ZFN-like 6 - Arabidopsis thaliana (Mouse-ear cress) - [ZFNL6_ARATH]
Q0T354	1.08	1	1021	110466	5.0116	Multidrug resistance protein mdtC - Shigella flexneri serotype 5b (strain 8401) - [MDTC_SHIF8]
	Sequence	# Proteins	# Protein Groups	Activation Type	Modifications	Probability	XCorr	Δ Score	Rank	Charge	MH+ [Da]	ΔM [ppm]	First Scan	Last Scan	RT [min]	MSOrder	Ions Matched	Annotation
	SLSDASAAIDR	13	1	CID		1	2.05011	0.113924	2	2	1105.44	-742.028	5934	5934	31.1418	MS2	15/20
		Accession #	Coverage	# Peptides	#AAs	MW [Da]	Score	Description
		Q0T354	1.08	1	1021	110466	5.0116	Multidrug resistance protein mdtC - Shigella flexneri serotype 5b (strain 8401) - [MDTC_SHIF8]
		Accession #	Coverage	# Peptides	#AAs	MW [Da]	Score	Description
		Q0T354	1.08	1	1021	110466	5.0116	Multidrug resistance protein mdtC - Shigella flexneri serotype 5b (strain 8401) - [MDTC_SHIF8]
		Accession #	Coverage	# Peptides	#AAs	MW [Da]	Score	Description
		Q0T354	1.08	1	1021	110466	5.0116	Multidrug resistance protein mdtC - Shigella flexneri serotype 5b (strain 8401) - [MDTC_SHIF8]
		Accession #	Coverage	# Peptides	#AAs	MW [Da]	Score	Description
		Q0T354	1.08	1	1021	110466	5.0116	Multidrug resistance protein mdtC - Shigella flexneri serotype 5b (strain 8401) - [MDTC_SHIF8]
		Accession #	Coverage	# Peptides	#AAs	MW [Da]	Score	Description
		Q0T354	1.08	1	1021	110466	5.0116	Multidrug resistance protein mdtC - Shigella flexneri serotype 5b (strain 8401) - [MDTC_SHIF8]
Q0CWI2	1.27	1	1100	122729	5.0065	ATP-dependent DNA helicase mph1 - Aspergillus terreus (strain NIH 2624) - [MPH1_ASPTN]
	Sequence	# Proteins	# Protein Groups	Activation Type	Modifications	Probability	XCorr	Δ Score	Rank	Charge	MH+ [Da]	ΔM [ppm]	First Scan	Last Scan	RT [min]	MSOrder	Ions Matched	Annotation
	DPMALTAYGLTKSR	1	1	CID		1	2.67288	0.274649	2	3	1523.76	-1019.07	4646	4646	24.2803	MS2	20/52
		Accession #	Coverage	# Peptides	#AAs	MW [Da]	Score	Description
		Q0CWI2	1.27	1	1100	122729	5.0065	ATP-dependent DNA helicase mph1 - Aspergillus terreus (strain NIH 2624) - [MPH1_ASPTN]
		Accession #	Coverage	# Peptides	#AAs	MW [Da]	Score	Description
		Q0CWI2	1.27	1	1100	122729	5.0065	ATP-dependent DNA helicase mph1 - Aspergillus terreus (strain NIH 2624) - [MPH1_ASPTN]
		Accession #	Coverage	# Peptides	#AAs	MW [Da]	Score	Description
		Q0CWI2	1.27	1	1100	122729	5.0065	ATP-dependent DNA helicase mph1 - Aspergillus terreus (strain NIH 2624) - [MPH1_ASPTN]
A4WFJ1	4.83	1	538	59437.8	4.99954	Phosphoenolpyruvate carboxykinase [ATP] - Enterobacter sp. (strain 638) - [PPCK_ENT38]
	Sequence	# Proteins	# Protein Groups	Activation Type	Modifications	Probability	XCorr	Δ Score	Rank	Charge	MH+ [Da]	ΔM [ppm]	First Scan	Last Scan	RT [min]	MSOrder	Ions Matched	Annotation
	NDNKPLSQETWQHLKGLVTQQLSGKR	2	1	CID		1	2.56567	0	1	3	3007.85	463.889	5120	5120	26.7834	MS2	18/100
		Accession #	Coverage	# Peptides	#AAs	MW [Da]	Score	Description
		A4WFJ1	4.83	1	538	59437.8	4.99954	Phosphoenolpyruvate carboxykinase [ATP] - Enterobacter sp. (strain 638) - [PPCK_ENT38]
		Accession #	Coverage	# Peptides	#AAs	MW [Da]	Score	Description
		A4WFJ1	4.83	1	538	59437.8	4.99954	Phosphoenolpyruvate carboxykinase [ATP] - Enterobacter sp. (strain 638) - [PPCK_ENT38]
Q9NR23	5.77	1	364	41360.3	4.99208	Growth/differentiation factor 3 precursor - Homo sapiens (Human) - [GDF3_HUMAN]
	Sequence	# Proteins	# Protein Groups	Activation Type	Modifications	Probability	XCorr	Δ Score	Rank	Charge	MH+ [Da]	ΔM [ppm]	First Scan	Last Scan	RT [min]	MSOrder	Ions Matched	Annotation
	cSLHASLLVVTLNPDQcHPSR	1	1	CID	C1(Carbamidomethyl) C17(Carbamidomethyl)	1	2.68022	0	1	3	2405.33	-439.81	8239	8239	43.7637	MS2	20/80
		Accession #	Coverage	# Peptides	#AAs	MW [Da]	Score	Description
		Q9NR23	5.77	1	364	41360.3	4.99208	Growth/differentiation factor 3 precursor - Homo sapiens (Human) - [GDF3_HUMAN]
		Accession #	Coverage	# Peptides	#AAs	MW [Da]	Score	Description
		Q9NR23	5.77	1	364	41360.3	4.99208	Growth/differentiation factor 3 precursor - Homo sapiens (Human) - [GDF3_HUMAN]
		Accession #	Coverage	# Peptides	#AAs	MW [Da]	Score	Description
		Q9NR23	5.77	1	364	41360.3	4.99208	Growth/differentiation factor 3 precursor - Homo sapiens (Human) - [GDF3_HUMAN]
O32797	2.41	1	787	89065.2	4.97975	Formate acetyltransferase - Lactococcus lactis subsp. lactis (Streptococcus lactis) - [PFL_LACLA]
	Sequence	# Proteins	# Protein Groups	Activation Type	Modifications	Probability	XCorr	Δ Score	Rank	Charge	MH+ [Da]	ΔM [ppm]	First Scan	Last Scan	RT [min]	MSOrder	Ions Matched	Annotation
	NAEATVSLLTITSNVAYSK	2	1	CID		1	2.54372	0	1	3	1982.13	-1097.92	7146	7146	37.7489	MS2	21/72
		Accession #	Coverage	# Peptides	#AAs	MW [Da]	Score	Description
		O32797	2.41	1	787	89065.2	4.97975	Formate acetyltransferase - Lactococcus lactis subsp. lactis (Streptococcus lactis) - [PFL_LACLA]
		Accession #	Coverage	# Peptides	#AAs	MW [Da]	Score	Description
		O32797	2.41	1	787	89065.2	4.97975	Formate acetyltransferase - Lactococcus lactis subsp. lactis (Streptococcus lactis) - [PFL_LACLA]
		Accession #	Coverage	# Peptides	#AAs	MW [Da]	Score	Description
		O32797	2.41	1	787	89065.2	4.97975	Formate acetyltransferase - Lactococcus lactis subsp. lactis (Streptococcus lactis) - [PFL_LACLA]
Q2L2N3	9.09	2	231	23853	4.81037	50S ribosomal protein L1 - Bordetella avium (strain 197N) - [RL1_BORA1]
	Sequence	# Proteins	# Protein Groups	Activation Type	Modifications	Probability	XCorr	Δ Score	Rank	Charge	MH+ [Da]	ΔM [ppm]	First Scan	Last Scan	RT [min]	MSOrder	Ions Matched	Annotation
	KIAVSSTMGGGARVEIASLSA	1	1	CID		1	2.47572	0.0187164	2	2	2005.57	-764.748	5120	5120	26.7834	MS2	17/40
		Accession #	Coverage	# Peptides	#AAs	MW [Da]	Score	Description
		Q2L2N3	9.09	2	231	23853	4.81037	50S ribosomal protein L1 - Bordetella avium (strain 197N) - [RL1_BORA1]
	KIAVSSTMGGGARVEIASLSA	1	1	CID		1	2.33465	0.0975755	2	2	2005.7	-631.448	5125	5125	26.8108	MS2	16/40
		Accession #	Coverage	# Peptides	#AAs	MW [Da]	Score	Description
		Q2L2N3	9.09	2	231	23853	4.81037	50S ribosomal protein L1 - Bordetella avium (strain 197N) - [RL1_BORA1]
O88488	1.13	1	2302	256664	4.79772	Phosphotidylinositol phosphatase PTPRQ precursor - Rattus norvegicus (Rat) - [PTPRQ_RAT]
	Sequence	# Proteins	# Protein Groups	Activation Type	Modifications	Probability	XCorr	Δ Score	Rank	Charge	MH+ [Da]	ΔM [ppm]	First Scan	Last Scan	RT [min]	MSOrder	Ions Matched	Annotation
	TTEINNLEVFTRYSVVITAFVGNVSR	1	1	CID		1	2.63122	0.0636207	2	3	2930.63	-691.224	7028	7028	37.0981	MS2	25/100
		Accession #	Coverage	# Peptides	#AAs	MW [Da]	Score	Description
		O88488	1.13	1	2302	256664	4.79772	Phosphotidylinositol phosphatase PTPRQ precursor - Rattus norvegicus (Rat) - [PTPRQ_RAT]
		Accession #	Coverage	# Peptides	#AAs	MW [Da]	Score	Description
		O88488	1.13	1	2302	256664	4.79772	Phosphotidylinositol phosphatase PTPRQ precursor - Rattus norvegicus (Rat) - [PTPRQ_RAT]
		Accession #	Coverage	# Peptides	#AAs	MW [Da]	Score	Description
		O88488	1.13	1	2302	256664	4.79772	Phosphotidylinositol phosphatase PTPRQ precursor - Rattus norvegicus (Rat) - [PTPRQ_RAT]
Q8TF72	1.15	1	1995	216528	4.78841	Protein Shroom3 - Homo sapiens (Human) - [SHRM3_HUMAN]
	Sequence	# Proteins	# Protein Groups	Activation Type	Modifications	Probability	XCorr	Δ Score	Rank	Charge	MH+ [Da]	ΔM [ppm]	First Scan	Last Scan	RT [min]	MSOrder	Ions Matched	Annotation
	MRTTEDFHKPSATLNSNTATKGR	1	1	CID		1	2.55931	0	1	3	2564.59	-259.723	6989	6989	36.8814	MS2	18/88
		Accession #	Coverage	# Peptides	#AAs	MW [Da]	Score	Description
		Q8TF72	1.15	1	1995	216528	4.78841	Protein Shroom3 - Homo sapiens (Human) - [SHRM3_HUMAN]
		Accession #	Coverage	# Peptides	#AAs	MW [Da]	Score	Description
		Q8TF72	1.15	1	1995	216528	4.78841	Protein Shroom3 - Homo sapiens (Human) - [SHRM3_HUMAN]
		Accession #	Coverage	# Peptides	#AAs	MW [Da]	Score	Description
		Q8TF72	1.15	1	1995	216528	4.78841	Protein Shroom3 - Homo sapiens (Human) - [SHRM3_HUMAN]
Q97KH8	11.07	1	253	27524.2	4.75623	Imidazole glycerol phosphate synthase subunit hisF - Clostridium acetobutylicum - [HIS6_CLOAB]
	Sequence	# Proteins	# Protein Groups	Activation Type	Modifications	Probability	XCorr	Δ Score	Rank	Charge	MH+ [Da]	ΔM [ppm]	First Scan	Last Scan	RT [min]	MSOrder	Ions Matched	Annotation
	NIETGGFNVFINGGRVDTSLDAIEWVKK	1	1	CID		1	2.57988	0	1	3	3080.4	-1055.6	6981	6981	36.8385	MS2	20/108
		Accession #	Coverage	# Peptides	#AAs	MW [Da]	Score	Description
		Q97KH8	11.07	1	253	27524.2	4.75623	Imidazole glycerol phosphate synthase subunit hisF - Clostridium acetobutylicum - [HIS6_CLOAB]
		Accession #	Coverage	# Peptides	#AAs	MW [Da]	Score	Description
		Q97KH8	11.07	1	253	27524.2	4.75623	Imidazole glycerol phosphate synthase subunit hisF - Clostridium acetobutylicum - [HIS6_CLOAB]
		Accession #	Coverage	# Peptides	#AAs	MW [Da]	Score	Description
		Q97KH8	11.07	1	253	27524.2	4.75623	Imidazole glycerol phosphate synthase subunit hisF - Clostridium acetobutylicum - [HIS6_CLOAB]
Q1RGQ3	6.45	1	279	31912	4.74718	Coproporphyrinogen III oxidase, aerobic - Rickettsia bellii (strain RML369-C) - [HEM6_RICBR]
	Sequence	# Proteins	# Protein Groups	Activation Type	Modifications	Probability	XCorr	Δ Score	Rank	Charge	MH+ [Da]	ΔM [ppm]	First Scan	Last Scan	RT [min]	MSOrder	Ions Matched	Annotation
	DGGGGGVmSVmKGKVFEK	1	1	CID	M8(Oxidation) M11(Oxidation)	1	2.61363	0	1	3	1814.77	-1343.33	6398	6398	33.6472	MS2	19/68
		Accession #	Coverage	# Peptides	#AAs	MW [Da]	Score	Description
		Q1RGQ3	6.45	1	279	31912	4.74718	Coproporphyrinogen III oxidase, aerobic - Rickettsia bellii (strain RML369-C) - [HEM6_RICBR]
		Accession #	Coverage	# Peptides	#AAs	MW [Da]	Score	Description
		Q1RGQ3	6.45	1	279	31912	4.74718	Coproporphyrinogen III oxidase, aerobic - Rickettsia bellii (strain RML369-C) - [HEM6_RICBR]
		Accession #	Coverage	# Peptides	#AAs	MW [Da]	Score	Description
		Q1RGQ3	6.45	1	279	31912	4.74718	Coproporphyrinogen III oxidase, aerobic - Rickettsia bellii (strain RML369-C) - [HEM6_RICBR]
		Accession #	Coverage	# Peptides	#AAs	MW [Da]	Score	Description
		Q1RGQ3	6.45	1	279	31912	4.74718	Coproporphyrinogen III oxidase, aerobic - Rickettsia bellii (strain RML369-C) - [HEM6_RICBR]
Q1R032	4.5	2	289	30901.7	4.73647	Elongation factor Ts - Chromohalobacter salexigens (strain DSM 3043 / ATCC BAA-138 / NCIMB 13768) - [EFTS_CHRSD]
	Sequence	# Proteins	# Protein Groups	Activation Type	Modifications	Probability	XCorr	Δ Score	Rank	Charge	MH+ [Da]	ΔM [ppm]	First Scan	Last Scan	RT [min]	MSOrder	Ions Matched	Annotation
	AERTAAEGGVVTR	1	1	CID		1	2.69899	0	1	3	1316.87	-578.69	4805	4805	25.1121	MS2	19/48
		Accession #	Coverage	# Peptides	#AAs	MW [Da]	Score	Description
		Q1R032	4.5	2	289	30901.7	4.73647	Elongation factor Ts - Chromohalobacter salexigens (strain DSM 3043 / ATCC BAA-138 / NCIMB 13768) - [EFTS_CHRSD]
	AERTAAEGGVVTR	1	1	CID		1	2.03748	0.0558635	4	2	1316.12	-1326.6	4803	4803	25.1022	MS2	16/24
		Accession #	Coverage	# Peptides	#AAs	MW [Da]	Score	Description
		Q1R032	4.5	2	289	30901.7	4.73647	Elongation factor Ts - Chromohalobacter salexigens (strain DSM 3043 / ATCC BAA-138 / NCIMB 13768) - [EFTS_CHRSD]
Q4QN64	4.16	1	457	49803.7	4.73623	ATP synthase subunit beta - Haemophilus influenzae (strain 86-028NP) - [ATPB_HAEI8]
	Sequence	# Proteins	# Protein Groups	Activation Type	Modifications	Probability	XCorr	Δ Score	Rank	Charge	MH+ [Da]	ΔM [ppm]	First Scan	Last Scan	RT [min]	MSOrder	Ions Matched	Annotation
	QIASLGIYPAVDPLDSTSR	26	1	CID		1	3.02686	0.0996803	3	2	2005.19	940.258	7976	7976	42.3201	MS2	15/36
		Accession #	Coverage	# Peptides	#AAs	MW [Da]	Score	Description
		Q4QN64	4.16	1	457	49803.7	4.73623	ATP synthase subunit beta - Haemophilus influenzae (strain 86-028NP) - [ATPB_HAEI8]
		Accession #	Coverage	# Peptides	#AAs	MW [Da]	Score	Description
		Q4QN64	4.16	1	457	49803.7	4.73623	ATP synthase subunit beta - Haemophilus influenzae (strain 86-028NP) - [ATPB_HAEI8]
		Accession #	Coverage	# Peptides	#AAs	MW [Da]	Score	Description
		Q4QN64	4.16	1	457	49803.7	4.73623	ATP synthase subunit beta - Haemophilus influenzae (strain 86-028NP) - [ATPB_HAEI8]
		Accession #	Coverage	# Peptides	#AAs	MW [Da]	Score	Description
		Q4QN64	4.16	1	457	49803.7	4.73623	ATP synthase subunit beta - Haemophilus influenzae (strain 86-028NP) - [ATPB_HAEI8]
P84718	8.59	2	128	13643.7	4.69681	Putative oxygen-evolving enhancer protein 1 - Pinus strobus (Eastern white pine) - [PSBO_PINST]
	Sequence	# Proteins	# Protein Groups	Activation Type	Modifications	Probability	XCorr	Δ Score	Rank	Charge	MH+ [Da]	ΔM [ppm]	First Scan	Last Scan	RT [min]	MSOrder	Ions Matched	Annotation
	VINTWADIINR	92	1	CID		15.7551	2.44335	0	1	2	1314.53	-988.833	7689	7689	40.7403	MS2	17/20
		Accession #	Coverage	# Peptides	#AAs	MW [Da]	Score	Description
		P84718	8.59	2	128	13643.7	4.69681	Putative oxygen-evolving enhancer protein 1 - Pinus strobus (Eastern white pine) - [PSBO_PINST]
	VINTWADIINR	92	1	CID		18.4198	2.25345	0	1	2	1314.15	-1371.52	7692	7692	40.7555	MS2	17/20
		Accession #	Coverage	# Peptides	#AAs	MW [Da]	Score	Description
		P84718	8.59	2	128	13643.7	4.69681	Putative oxygen-evolving enhancer protein 1 - Pinus strobus (Eastern white pine) - [PSBO_PINST]
P19482	3.06	2	359	38851.7	4.67299	ATP synthase subunit alpha liver isoform, mitochondrial precursor - Bos taurus (Bovine) - [ATPA2_BOVIN]
	Sequence	# Proteins	# Protein Groups	Activation Type	Modifications	Probability	XCorr	Δ Score	Rank	Charge	MH+ [Da]	ΔM [ppm]	First Scan	Last Scan	RT [min]	MSOrder	Ions Matched	Annotation
	ELIIGDRQTGK	100	1	CID		4.3746	2.51328	0	1	2	1230.17	-237.143	5251	5251	27.4839	MS2	15/20
		Accession #	Coverage	# Peptides	#AAs	MW [Da]	Score	Description
		P19482	3.06	2	359	38851.7	4.67299	ATP synthase subunit alpha liver isoform, mitochondrial precursor - Bos taurus (Bovine) - [ATPA2_BOVIN]
	ELIIGDRQTGK	100	1	CID		1.15828	2.15971	0	1	2	1229.61	-802.084	5245	5245	27.4512	MS2	15/20
		Accession #	Coverage	# Peptides	#AAs	MW [Da]	Score	Description
		P19482	3.06	2	359	38851.7	4.67299	ATP synthase subunit alpha liver isoform, mitochondrial precursor - Bos taurus (Bovine) - [ATPA2_BOVIN]
		Accession #	Coverage	# Peptides	#AAs	MW [Da]	Score	Description
		P19482	3.06	2	359	38851.7	4.67299	ATP synthase subunit alpha liver isoform, mitochondrial precursor - Bos taurus (Bovine) - [ATPA2_BOVIN]
		Accession #	Coverage	# Peptides	#AAs	MW [Da]	Score	Description
		P19482	3.06	2	359	38851.7	4.67299	ATP synthase subunit alpha liver isoform, mitochondrial precursor - Bos taurus (Bovine) - [ATPA2_BOVIN]
Q63ZY7	10.83	2	157	18154.3	4.66969	Protein UXT - Rattus norvegicus (Rat) - [UXT_RAT]
	Sequence	# Proteins	# Protein Groups	Activation Type	Modifications	Probability	XCorr	Δ Score	Rank	Charge	MH+ [Da]	ΔM [ppm]	First Scan	Last Scan	RT [min]	MSOrder	Ions Matched	Annotation
	DSMNIKANIHmmLEGLR	1	1	CID	M11(Oxidation) M12(Oxidation)	1	2.34954	0.0687291	7	2	2005.57	-815.648	5120	5120	26.7834	MS2	12/32
		Accession #	Coverage	# Peptides	#AAs	MW [Da]	Score	Description
		Q63ZY7	10.83	2	157	18154.3	4.66969	Protein UXT - Rattus norvegicus (Rat) - [UXT_RAT]
	DSMNIKANIHmmLEGLR	1	1	CID	M11(Oxidation) M12(Oxidation)	1	2.32015	0.103181	3	2	2005.7	-682.348	5125	5125	26.8108	MS2	13/32
		Accession #	Coverage	# Peptides	#AAs	MW [Da]	Score	Description
		Q63ZY7	10.83	2	157	18154.3	4.66969	Protein UXT - Rattus norvegicus (Rat) - [UXT_RAT]
P72220	7.94	1	277	28889	4.66927	Cis-2,3-dihydrobiphenyl-2,3-diol dehydrogenase - Pseudomonas putida - [BPHB_PSEPU]
	Sequence	# Proteins	# Protein Groups	Activation Type	Modifications	Probability	XCorr	Δ Score	Rank	Charge	MH+ [Da]	ΔM [ppm]	First Scan	Last Scan	RT [min]	MSOrder	Ions Matched	Annotation
	GPSSLGMGGKAISTVPLADMLK	1	1	CID		1	2.5704	0	1	3	2131.57	6.61827	5147	5147	26.9285	MS2	25/84
		Accession #	Coverage	# Peptides	#AAs	MW [Da]	Score	Description
		P72220	7.94	1	277	28889	4.66927	Cis-2,3-dihydrobiphenyl-2,3-diol dehydrogenase - Pseudomonas putida - [BPHB_PSEPU]
		Accession #	Coverage	# Peptides	#AAs	MW [Da]	Score	Description
		P72220	7.94	1	277	28889	4.66927	Cis-2,3-dihydrobiphenyl-2,3-diol dehydrogenase - Pseudomonas putida - [BPHB_PSEPU]
		Accession #	Coverage	# Peptides	#AAs	MW [Da]	Score	Description
		P72220	7.94	1	277	28889	4.66927	Cis-2,3-dihydrobiphenyl-2,3-diol dehydrogenase - Pseudomonas putida - [BPHB_PSEPU]
		Accession #	Coverage	# Peptides	#AAs	MW [Da]	Score	Description
		P72220	7.94	1	277	28889	4.66927	Cis-2,3-dihydrobiphenyl-2,3-diol dehydrogenase - Pseudomonas putida - [BPHB_PSEPU]
Q56313	5.39	1	334	37133.1	4.66011	Holliday junction ATP-dependent DNA helicase ruvB - Thermotoga maritima - [RUVB_THEMA]
	Sequence	# Proteins	# Protein Groups	Activation Type	Modifications	Probability	XCorr	Δ Score	Rank	Charge	MH+ [Da]	ΔM [ppm]	First Scan	Last Scan	RT [min]	MSOrder	Ions Matched	Annotation
	DMLTVVKADRINTDIVLK	2	1	CID		1	2.78646	0.0557448	2	3	2045.04	-412.281	7587	7587	40.1799	MS2	20/68
		Accession #	Coverage	# Peptides	#AAs	MW [Da]	Score	Description
		Q56313	5.39	1	334	37133.1	4.66011	Holliday junction ATP-dependent DNA helicase ruvB - Thermotoga maritima - [RUVB_THEMA]
		Accession #	Coverage	# Peptides	#AAs	MW [Da]	Score	Description
		Q56313	5.39	1	334	37133.1	4.66011	Holliday junction ATP-dependent DNA helicase ruvB - Thermotoga maritima - [RUVB_THEMA]
Q9XSX7	7.14	1	392	42212.1	4.62894	Ameloblastin precursor - Bos taurus (Bovine) - [AMBN_BOVIN]
	Sequence	# Proteins	# Protein Groups	Activation Type	Modifications	Probability	XCorr	Δ Score	Rank	Charge	MH+ [Da]	ΔM [ppm]	First Scan	Last Scan	RT [min]	MSOrder	Ions Matched	Annotation
	FGFGKSFNSLWMNGLLPPHSSFPWmRPR	1	1	CID	M25(Oxidation)	1	2.57738	0	1	3	3310.88	-987.15	7673	7673	40.6521	MS2	17/108
		Accession #	Coverage	# Peptides	#AAs	MW [Da]	Score	Description
		Q9XSX7	7.14	1	392	42212.1	4.62894	Ameloblastin precursor - Bos taurus (Bovine) - [AMBN_BOVIN]
		Accession #	Coverage	# Peptides	#AAs	MW [Da]	Score	Description
		Q9XSX7	7.14	1	392	42212.1	4.62894	Ameloblastin precursor - Bos taurus (Bovine) - [AMBN_BOVIN]
		Accession #	Coverage	# Peptides	#AAs	MW [Da]	Score	Description
		Q9XSX7	7.14	1	392	42212.1	4.62894	Ameloblastin precursor - Bos taurus (Bovine) - [AMBN_BOVIN]
P59556	14.22	1	211	23224.2	4.61304	3,4-dihydroxy-2-butanone 4-phosphate synthase - Buchnera aphidicola subsp. Baizongia pistaciae - [RIBB_BUCBP]
	Sequence	# Proteins	# Protein Groups	Activation Type	Modifications	Probability	XCorr	Δ Score	Rank	Charge	MH+ [Da]	ΔM [ppm]	First Scan	Last Scan	RT [min]	MSOrder	Ions Matched	Annotation
	LTTIRAAINDNAKPSDLNRPGHIFPLQAHK	1	1	CID		1	2.50994	0	1	3	3309.93	-863.603	12926	12926	69.1241	MS2	20/116
		Accession #	Coverage	# Peptides	#AAs	MW [Da]	Score	Description
		P59556	14.22	1	211	23224.2	4.61304	3,4-dihydroxy-2-butanone 4-phosphate synthase - Buchnera aphidicola subsp. Baizongia pistaciae - [RIBB_BUCBP]
		Accession #	Coverage	# Peptides	#AAs	MW [Da]	Score	Description
		P59556	14.22	1	211	23224.2	4.61304	3,4-dihydroxy-2-butanone 4-phosphate synthase - Buchnera aphidicola subsp. Baizongia pistaciae - [RIBB_BUCBP]
		Accession #	Coverage	# Peptides	#AAs	MW [Da]	Score	Description
		P59556	14.22	1	211	23224.2	4.61304	3,4-dihydroxy-2-butanone 4-phosphate synthase - Buchnera aphidicola subsp. Baizongia pistaciae - [RIBB_BUCBP]
		Accession #	Coverage	# Peptides	#AAs	MW [Da]	Score	Description
		P59556	14.22	1	211	23224.2	4.61304	3,4-dihydroxy-2-butanone 4-phosphate synthase - Buchnera aphidicola subsp. Baizongia pistaciae - [RIBB_BUCBP]
		Accession #	Coverage	# Peptides	#AAs	MW [Da]	Score	Description
		P59556	14.22	1	211	23224.2	4.61304	3,4-dihydroxy-2-butanone 4-phosphate synthase - Buchnera aphidicola subsp. Baizongia pistaciae - [RIBB_BUCBP]
Q7NY10	3.05	1	722	77841.8	4.60154	Polyribonucleotide nucleotidyltransferase - Chromobacterium violaceum - [PNP_CHRVO]
	Sequence	# Proteins	# Protein Groups	Activation Type	Modifications	Probability	XCorr	Δ Score	Rank	Charge	MH+ [Da]	ΔM [ppm]	First Scan	Last Scan	RT [min]	MSOrder	Ions Matched	Annotation
	ALLEEEAKTAQATADAFGLKTQ	1	1	CID		1	2.75153	0	1	2	2308.21	640.527	7164	7164	37.8487	MS2	13/42
		Accession #	Coverage	# Peptides	#AAs	MW [Da]	Score	Description
		Q7NY10	3.05	1	722	77841.8	4.60154	Polyribonucleotide nucleotidyltransferase - Chromobacterium violaceum - [PNP_CHRVO]
		Accession #	Coverage	# Peptides	#AAs	MW [Da]	Score	Description
		Q7NY10	3.05	1	722	77841.8	4.60154	Polyribonucleotide nucleotidyltransferase - Chromobacterium violaceum - [PNP_CHRVO]
		Accession #	Coverage	# Peptides	#AAs	MW [Da]	Score	Description
		Q7NY10	3.05	1	722	77841.8	4.60154	Polyribonucleotide nucleotidyltransferase - Chromobacterium violaceum - [PNP_CHRVO]
P27142	5.07	2	217	24127.2	4.57929	Adenylate kinase - Bacillus stearothermophilus (Geobacillus stearothermophilus) - [KAD_BACST]
	Sequence	# Proteins	# Protein Groups	Activation Type	Modifications	Probability	XCorr	Δ Score	Rank	Charge	MH+ [Da]	ΔM [ppm]	First Scan	Last Scan	RT [min]	MSOrder	Ions Matched	Annotation
	ADDNEATVANR	1	1	CID		1	2.34141	0	1	2	1176.98	799.832	6995	6995	36.9148	MS2	12/20
		Accession #	Coverage	# Peptides	#AAs	MW [Da]	Score	Description
		P27142	5.07	2	217	24127.2	4.57929	Adenylate kinase - Bacillus stearothermophilus (Geobacillus stearothermophilus) - [KAD_BACST]
	ADDNEATVANR	1	1	CID		1	2.23788	0.0581181	4	2	1176.97	783.475	7021	7021	37.0594	MS2	14/20
		Accession #	Coverage	# Peptides	#AAs	MW [Da]	Score	Description
		P27142	5.07	2	217	24127.2	4.57929	Adenylate kinase - Bacillus stearothermophilus (Geobacillus stearothermophilus) - [KAD_BACST]
		Accession #	Coverage	# Peptides	#AAs	MW [Da]	Score	Description
		P27142	5.07	2	217	24127.2	4.57929	Adenylate kinase - Bacillus stearothermophilus (Geobacillus stearothermophilus) - [KAD_BACST]
Q08485	3.51	1	598	67149.1	4.56577	Putative thiamine transporter YOR071C - Saccharomyces cerevisiae (Baker's yeast) - [THIX_YEAST]
	Sequence	# Proteins	# Protein Groups	Activation Type	Modifications	Probability	XCorr	Δ Score	Rank	Charge	MH+ [Da]	ΔM [ppm]	First Scan	Last Scan	RT [min]	MSOrder	Ions Matched	Annotation
	NAHGVGELFTSTKSTVTGSKR	1	1	CID		1	2.50246	0	1	3	2178.2	-207.06	9013	9013	48.0098	MS2	19/80
		Accession #	Coverage	# Peptides	#AAs	MW [Da]	Score	Description
		Q08485	3.51	1	598	67149.1	4.56577	Putative thiamine transporter YOR071C - Saccharomyces cerevisiae (Baker's yeast) - [THIX_YEAST]
		Accession #	Coverage	# Peptides	#AAs	MW [Da]	Score	Description
		Q08485	3.51	1	598	67149.1	4.56577	Putative thiamine transporter YOR071C - Saccharomyces cerevisiae (Baker's yeast) - [THIX_YEAST]
Q6B8S3	5.88	1	170	19918.9	4.52906	Photosystem I assembly protein ycf3 - Gracilaria tenuistipitata var. liui (Red alga) - [YCF3_GRATL]
	Sequence	# Proteins	# Protein Groups	Activation Type	Modifications	Probability	XCorr	Δ Score	Rank	Charge	MH+ [Da]	ΔM [ppm]	First Scan	Last Scan	RT [min]	MSOrder	Ions Matched	Annotation
		Accession #	Coverage	# Peptides	#AAs	MW [Da]	Score	Description
		Q6B8S3	5.88	1	170	19918.9	4.52906	Photosystem I assembly protein ycf3 - Gracilaria tenuistipitata var. liui (Red alga) - [YCF3_GRATL]
	LQKNDNFIDK	1	1	CID		1	2.12834	0.0505258	2	2	1235.17	-210.069	6339	6339	33.3278	MS2	11/18
		Accession #	Coverage	# Peptides	#AAs	MW [Da]	Score	Description
		Q6B8S3	5.88	1	170	19918.9	4.52906	Photosystem I assembly protein ycf3 - Gracilaria tenuistipitata var. liui (Red alga) - [YCF3_GRATL]
Q4WP02	1.66	2	541	58456.3	4.47713	Pre-mRNA-splicing factor spp2 - Aspergillus fumigatus (Sartorya fumigata) - [SPP2_ASPFU]
	Sequence	# Proteins	# Protein Groups	Activation Type	Modifications	Probability	XCorr	Δ Score	Rank	Charge	MH+ [Da]	ΔM [ppm]	First Scan	Last Scan	RT [min]	MSOrder	Ions Matched	Annotation
	KGDDDWRER	1	1	CID		1	2.37596	0	1	2	1176.97	-251.525	7021	7021	37.0594	MS2	9/16
		Accession #	Coverage	# Peptides	#AAs	MW [Da]	Score	Description
		Q4WP02	1.66	2	541	58456.3	4.47713	Pre-mRNA-splicing factor spp2 - Aspergillus fumigatus (Sartorya fumigata) - [SPP2_ASPFU]
	KGDDDWRER	1	1	CID		1	2.10117	0.102606	2	2	1176.98	-235.168	6995	6995	36.9148	MS2	10/16
		Accession #	Coverage	# Peptides	#AAs	MW [Da]	Score	Description
		Q4WP02	1.66	2	541	58456.3	4.47713	Pre-mRNA-splicing factor spp2 - Aspergillus fumigatus (Sartorya fumigata) - [SPP2_ASPFU]
Q6F6W3	5.96	1	285	31350.4	4.43627	Phosphatidylserine decarboxylase proenzyme - Acinetobacter sp. (strain ADP1) - [PSD_ACIAD]
	Sequence	# Proteins	# Protein Groups	Activation Type	Modifications	Probability	XCorr	Δ Score	Rank	Charge	MH+ [Da]	ΔM [ppm]	First Scan	Last Scan	RT [min]	MSOrder	Ions Matched	Annotation
		Accession #	Coverage	# Peptides	#AAs	MW [Da]	Score	Description
		Q6F6W3	5.96	1	285	31350.4	4.43627	Phosphatidylserine decarboxylase proenzyme - Acinetobacter sp. (strain ADP1) - [PSD_ACIAD]
	ANSIVVMGEKLGQSTNP	1	1	CID		1	2.20606	0.193488	7	2	1745.83	-164.01	7134	7134	37.6827	MS2	10/32
		Accession #	Coverage	# Peptides	#AAs	MW [Da]	Score	Description
		Q6F6W3	5.96	1	285	31350.4	4.43627	Phosphatidylserine decarboxylase proenzyme - Acinetobacter sp. (strain ADP1) - [PSD_ACIAD]
		Accession #	Coverage	# Peptides	#AAs	MW [Da]	Score	Description
		Q6F6W3	5.96	1	285	31350.4	4.43627	Phosphatidylserine decarboxylase proenzyme - Acinetobacter sp. (strain ADP1) - [PSD_ACIAD]
Q73XY1	0.86	1	1165	124966	4.42581	Phenyloxazoline synthase mbtB - Mycobacterium paratuberculosis - [MBTB_MYCPA]
	Sequence	# Proteins	# Protein Groups	Activation Type	Modifications	Probability	XCorr	Δ Score	Rank	Charge	MH+ [Da]	ΔM [ppm]	First Scan	Last Scan	RT [min]	MSOrder	Ions Matched	Annotation
	FLLNVPLFGR	1	1	CID		1	2.63572	0	1	2	1176.85	396.072	8673	8673	46.1416	MS2	13/18
		Accession #	Coverage	# Peptides	#AAs	MW [Da]	Score	Description
		Q73XY1	0.86	1	1165	124966	4.42581	Phenyloxazoline synthase mbtB - Mycobacterium paratuberculosis - [MBTB_MYCPA]
		Accession #	Coverage	# Peptides	#AAs	MW [Da]	Score	Description
		Q73XY1	0.86	1	1165	124966	4.42581	Phenyloxazoline synthase mbtB - Mycobacterium paratuberculosis - [MBTB_MYCPA]
		Accession #	Coverage	# Peptides	#AAs	MW [Da]	Score	Description
		Q73XY1	0.86	1	1165	124966	4.42581	Phenyloxazoline synthase mbtB - Mycobacterium paratuberculosis - [MBTB_MYCPA]
		Accession #	Coverage	# Peptides	#AAs	MW [Da]	Score	Description
		Q73XY1	0.86	1	1165	124966	4.42581	Phenyloxazoline synthase mbtB - Mycobacterium paratuberculosis - [MBTB_MYCPA]
		Accession #	Coverage	# Peptides	#AAs	MW [Da]	Score	Description
		Q73XY1	0.86	1	1165	124966	4.42581	Phenyloxazoline synthase mbtB - Mycobacterium paratuberculosis - [MBTB_MYCPA]
		Accession #	Coverage	# Peptides	#AAs	MW [Da]	Score	Description
		Q73XY1	0.86	1	1165	124966	4.42581	Phenyloxazoline synthase mbtB - Mycobacterium paratuberculosis - [MBTB_MYCPA]
Q83G27	9.44	2	339	35558.6	4.42315	Glycerol-3-phosphate dehydrogenase [NAD(P)+] - Tropheryma whipplei (strain Twist) (Whipple's bacillus) - [GPDA_TROWT]
	Sequence	# Proteins	# Protein Groups	Activation Type	Modifications	Probability	XCorr	Δ Score	Rank	Charge	MH+ [Da]	ΔM [ppm]	First Scan	Last Scan	RT [min]	MSOrder	Ions Matched	Annotation
	GmDLGDNTRAALITLGFR	1	1	CID	M2(Oxidation)	1	2.34747	0	1	2	1937.06	-1152.73	8042	8042	42.6807	MS2	12/34
		Accession #	Coverage	# Peptides	#AAs	MW [Da]	Score	Description
		Q83G27	9.44	2	339	35558.6	4.42315	Glycerol-3-phosphate dehydrogenase [NAD(P)+] - Tropheryma whipplei (strain Twist) (Whipple's bacillus) - [GPDA_TROWT]
	QAScDmKEGGLRNK	1	1	CID	C4(Carbamidomethyl) M6(Oxidation)	1	2.07568	0.0032038	2	2	1609.76	-1052.31	5255	5255	27.5048	MS2	13/26
		Accession #	Coverage	# Peptides	#AAs	MW [Da]	Score	Description
		Q83G27	9.44	2	339	35558.6	4.42315	Glycerol-3-phosphate dehydrogenase [NAD(P)+] - Tropheryma whipplei (strain Twist) (Whipple's bacillus) - [GPDA_TROWT]
		Accession #	Coverage	# Peptides	#AAs	MW [Da]	Score	Description
		Q83G27	9.44	2	339	35558.6	4.42315	Glycerol-3-phosphate dehydrogenase [NAD(P)+] - Tropheryma whipplei (strain Twist) (Whipple's bacillus) - [GPDA_TROWT]
Q9SMH3	0.24	2	4625	522511	4.41158	Dynein-1-alpha heavy chain, flagellar inner arm I1 complex - Chlamydomonas reinhardtii - [DYH1A_CHLRE]
	Sequence	# Proteins	# Protein Groups	Activation Type	Modifications	Probability	XCorr	Δ Score	Rank	Charge	MH+ [Da]	ΔM [ppm]	First Scan	Last Scan	RT [min]	MSOrder	Ions Matched	Annotation
	TVTGDTAGIDR	1	1	CID		13.5639	2.31369	0	1	2	1105.44	-742.328	5934	5934	31.1418	MS2	15/20
		Accession #	Coverage	# Peptides	#AAs	MW [Da]	Score	Description
		Q9SMH3	0.24	2	4625	522511	4.41158	Dynein-1-alpha heavy chain, flagellar inner arm I1 complex - Chlamydomonas reinhardtii - [DYH1A_CHLRE]
	TVTGDTAGIDR	1	1	CID		8.11566	2.09789	0	1	2	1105.27	-910.053	5941	5941	31.1798	MS2	12/20
		Accession #	Coverage	# Peptides	#AAs	MW [Da]	Score	Description
		Q9SMH3	0.24	2	4625	522511	4.41158	Dynein-1-alpha heavy chain, flagellar inner arm I1 complex - Chlamydomonas reinhardtii - [DYH1A_CHLRE]
		Accession #	Coverage	# Peptides	#AAs	MW [Da]	Score	Description
		Q9SMH3	0.24	2	4625	522511	4.41158	Dynein-1-alpha heavy chain, flagellar inner arm I1 complex - Chlamydomonas reinhardtii - [DYH1A_CHLRE]
		Accession #	Coverage	# Peptides	#AAs	MW [Da]	Score	Description
		Q9SMH3	0.24	2	4625	522511	4.41158	Dynein-1-alpha heavy chain, flagellar inner arm I1 complex - Chlamydomonas reinhardtii - [DYH1A_CHLRE]
		Accession #	Coverage	# Peptides	#AAs	MW [Da]	Score	Description
		Q9SMH3	0.24	2	4625	522511	4.41158	Dynein-1-alpha heavy chain, flagellar inner arm I1 complex - Chlamydomonas reinhardtii - [DYH1A_CHLRE]
		Accession #	Coverage	# Peptides	#AAs	MW [Da]	Score	Description
		Q9SMH3	0.24	2	4625	522511	4.41158	Dynein-1-alpha heavy chain, flagellar inner arm I1 complex - Chlamydomonas reinhardtii - [DYH1A_CHLRE]
		Accession #	Coverage	# Peptides	#AAs	MW [Da]	Score	Description
		Q9SMH3	0.24	2	4625	522511	4.41158	Dynein-1-alpha heavy chain, flagellar inner arm I1 complex - Chlamydomonas reinhardtii - [DYH1A_CHLRE]
		Accession #	Coverage	# Peptides	#AAs	MW [Da]	Score	Description
		Q9SMH3	0.24	2	4625	522511	4.41158	Dynein-1-alpha heavy chain, flagellar inner arm I1 complex - Chlamydomonas reinhardtii - [DYH1A_CHLRE]
		Accession #	Coverage	# Peptides	#AAs	MW [Da]	Score	Description
		Q9SMH3	0.24	2	4625	522511	4.41158	Dynein-1-alpha heavy chain, flagellar inner arm I1 complex - Chlamydomonas reinhardtii - [DYH1A_CHLRE]
		Accession #	Coverage	# Peptides	#AAs	MW [Da]	Score	Description
		Q9SMH3	0.24	2	4625	522511	4.41158	Dynein-1-alpha heavy chain, flagellar inner arm I1 complex - Chlamydomonas reinhardtii - [DYH1A_CHLRE]
		Accession #	Coverage	# Peptides	#AAs	MW [Da]	Score	Description
		Q9SMH3	0.24	2	4625	522511	4.41158	Dynein-1-alpha heavy chain, flagellar inner arm I1 complex - Chlamydomonas reinhardtii - [DYH1A_CHLRE]
		Accession #	Coverage	# Peptides	#AAs	MW [Da]	Score	Description
		Q9SMH3	0.24	2	4625	522511	4.41158	Dynein-1-alpha heavy chain, flagellar inner arm I1 complex - Chlamydomonas reinhardtii - [DYH1A_CHLRE]
		Accession #	Coverage	# Peptides	#AAs	MW [Da]	Score	Description
		Q9SMH3	0.24	2	4625	522511	4.41158	Dynein-1-alpha heavy chain, flagellar inner arm I1 complex - Chlamydomonas reinhardtii - [DYH1A_CHLRE]
		Accession #	Coverage	# Peptides	#AAs	MW [Da]	Score	Description
		Q9SMH3	0.24	2	4625	522511	4.41158	Dynein-1-alpha heavy chain, flagellar inner arm I1 complex - Chlamydomonas reinhardtii - [DYH1A_CHLRE]
Q2KHV5	3.63	2	441	49233.1	4.39356	UPF0511 protein C2orf56 homolog, mitochondrial precursor - Bos taurus (Bovine) - [CB056_BOVIN]
	Sequence	# Proteins	# Protein Groups	Activation Type	Modifications	Probability	XCorr	Δ Score	Rank	Charge	MH+ [Da]	ΔM [ppm]	First Scan	Last Scan	RT [min]	MSOrder	Ions Matched	Annotation
	mNFLAAAGVRRLcAMR	1	1	CID	M1(Oxidation) C13(Carbamidomethyl)	1	2.37461	0	1	2	1853.77	-513.065	7963	7963	42.2483	MS2	12/30
		Accession #	Coverage	# Peptides	#AAs	MW [Da]	Score	Description
		Q2KHV5	3.63	2	441	49233.1	4.39356	UPF0511 protein C2orf56 homolog, mitochondrial precursor - Bos taurus (Bovine) - [CB056_BOVIN]
	mNFLAAAGVRRLcAMR	1	1	CID	M1(Oxidation) C13(Carbamidomethyl)	1	2.01895	0	1	2	1854.06	-223.514	7955	7955	42.203	MS2	13/30
		Accession #	Coverage	# Peptides	#AAs	MW [Da]	Score	Description
		Q2KHV5	3.63	2	441	49233.1	4.39356	UPF0511 protein C2orf56 homolog, mitochondrial precursor - Bos taurus (Bovine) - [CB056_BOVIN]
		Accession #	Coverage	# Peptides	#AAs	MW [Da]	Score	Description
		Q2KHV5	3.63	2	441	49233.1	4.39356	UPF0511 protein C2orf56 homolog, mitochondrial precursor - Bos taurus (Bovine) - [CB056_BOVIN]
Q04S18	4.07	1	467	50557.5	4.36096	ATP synthase subunit beta - Leptospira borgpetersenii serovar Hardjo-bovis (strain JB197) - [ATPB_LEPBJ]
	Sequence	# Proteins	# Protein Groups	Activation Type	Modifications	Probability	XCorr	Δ Score	Rank	Charge	MH+ [Da]	ΔM [ppm]	First Scan	Last Scan	RT [min]	MSOrder	Ions Matched	Annotation
	AISDKGIYPAVDPLDSTSR	3	1	CID		8.94303	2.62101	0.220399	6	2	2005.19	-1032.03	7976	7976	42.3201	MS2	16/36
		Accession #	Coverage	# Peptides	#AAs	MW [Da]	Score	Description
		Q04S18	4.07	1	467	50557.5	4.36096	ATP synthase subunit beta - Leptospira borgpetersenii serovar Hardjo-bovis (strain JB197) - [ATPB_LEPBJ]
		Accession #	Coverage	# Peptides	#AAs	MW [Da]	Score	Description
		Q04S18	4.07	1	467	50557.5	4.36096	ATP synthase subunit beta - Leptospira borgpetersenii serovar Hardjo-bovis (strain JB197) - [ATPB_LEPBJ]
		Accession #	Coverage	# Peptides	#AAs	MW [Da]	Score	Description
		Q04S18	4.07	1	467	50557.5	4.36096	ATP synthase subunit beta - Leptospira borgpetersenii serovar Hardjo-bovis (strain JB197) - [ATPB_LEPBJ]
		Accession #	Coverage	# Peptides	#AAs	MW [Da]	Score	Description
		Q04S18	4.07	1	467	50557.5	4.36096	ATP synthase subunit beta - Leptospira borgpetersenii serovar Hardjo-bovis (strain JB197) - [ATPB_LEPBJ]
Q9XSJ4	2.76	1	434	47296.4	4.32057	Alpha-enolase - Bos taurus (Bovine) - [ENOA_BOVIN]
	Sequence	# Proteins	# Protein Groups	Activation Type	Modifications	Probability	XCorr	Δ Score	Rank	Charge	MH+ [Da]	ΔM [ppm]	First Scan	Last Scan	RT [min]	MSOrder	Ions Matched	Annotation
		Accession #	Coverage	# Peptides	#AAs	MW [Da]	Score	Description
		Q9XSJ4	2.76	1	434	47296.4	4.32057	Alpha-enolase - Bos taurus (Bovine) - [ENOA_BOVIN]
	KLNVVEQEKIDK	1	1	CID		1	2.07794	0.00879286	2	2	1444.21	524.73	5480	5480	28.7136	MS2	10/22
		Accession #	Coverage	# Peptides	#AAs	MW [Da]	Score	Description
		Q9XSJ4	2.76	1	434	47296.4	4.32057	Alpha-enolase - Bos taurus (Bovine) - [ENOA_BOVIN]
		Accession #	Coverage	# Peptides	#AAs	MW [Da]	Score	Description
		Q9XSJ4	2.76	1	434	47296.4	4.32057	Alpha-enolase - Bos taurus (Bovine) - [ENOA_BOVIN]
Q42689	3.42	2	380	41258.6	4.29097	Glutamine synthetase, chloroplast precursor - Chlamydomonas reinhardtii - [GLNA2_CHLRE]
	Sequence	# Proteins	# Protein Groups	Activation Type	Modifications	Probability	XCorr	Δ Score	Rank	Charge	MH+ [Da]	ΔM [ppm]	First Scan	Last Scan	RT [min]	MSOrder	Ions Matched	Annotation
	RPAANVDPYTVAR	1	1	CID		37.7795	2.24992	0	1	2	1430.33	-275.033	5285	5285	27.6647	MS2	15/24
		Accession #	Coverage	# Peptides	#AAs	MW [Da]	Score	Description
		Q42689	3.42	2	380	41258.6	4.29097	Glutamine synthetase, chloroplast precursor - Chlamydomonas reinhardtii - [GLNA2_CHLRE]
	RPAANVDPYTVAR	1	1	CID		9.99222	2.04105	0	1	2	1429.73	-880.502	5274	5274	27.6076	MS2	16/24
		Accession #	Coverage	# Peptides	#AAs	MW [Da]	Score	Description
		Q42689	3.42	2	380	41258.6	4.29097	Glutamine synthetase, chloroplast precursor - Chlamydomonas reinhardtii - [GLNA2_CHLRE]
		Accession #	Coverage	# Peptides	#AAs	MW [Da]	Score	Description
		Q42689	3.42	2	380	41258.6	4.29097	Glutamine synthetase, chloroplast precursor - Chlamydomonas reinhardtii - [GLNA2_CHLRE]
		Accession #	Coverage	# Peptides	#AAs	MW [Da]	Score	Description
		Q42689	3.42	2	380	41258.6	4.29097	Glutamine synthetase, chloroplast precursor - Chlamydomonas reinhardtii - [GLNA2_CHLRE]
Q9DBR0	1.46	2	687	76246.5	4.27895	A-kinase anchor protein 8 - Mus musculus (Mouse) - [AKAP8_MOUSE]
	Sequence	# Proteins	# Protein Groups	Activation Type	Modifications	Probability	XCorr	Δ Score	Rank	Charge	MH+ [Da]	ΔM [ppm]	First Scan	Last Scan	RT [min]	MSOrder	Ions Matched	Annotation
	FGPDNMGRKR	2	1	CID		1	2.20794	0.0707195	5	2	1176.97	-1393.83	7021	7021	37.0594	MS2	9/18
		Accession #	Coverage	# Peptides	#AAs	MW [Da]	Score	Description
		Q9DBR0	1.46	2	687	76246.5	4.27895	A-kinase anchor protein 8 - Mus musculus (Mouse) - [AKAP8_MOUSE]
	FGPDNMGRKR	2	1	CID		1	2.07101	0.115486	4	2	1176.98	-1377.47	6995	6995	36.9148	MS2	10/18
		Accession #	Coverage	# Peptides	#AAs	MW [Da]	Score	Description
		Q9DBR0	1.46	2	687	76246.5	4.27895	A-kinase anchor protein 8 - Mus musculus (Mouse) - [AKAP8_MOUSE]
		Accession #	Coverage	# Peptides	#AAs	MW [Da]	Score	Description
		Q9DBR0	1.46	2	687	76246.5	4.27895	A-kinase anchor protein 8 - Mus musculus (Mouse) - [AKAP8_MOUSE]
Q9ZKB2	3.29	1	425	49424.8	4.27874	Glucose-6-phosphate 1-dehydrogenase - Helicobacter pylori J99 (Campylobacter pylori J99) - [G6PD_HELPJ]
	Sequence	# Proteins	# Protein Groups	Activation Type	Modifications	Probability	XCorr	Δ Score	Rank	Charge	MH+ [Da]	ΔM [ppm]	First Scan	Last Scan	RT [min]	MSOrder	Ions Matched	Annotation
	EKGEEFLTHISYLR	1	1	CID		1	2.63163	0	1	3	1723.25	311.026	5822	5822	30.5443	MS2	17/52
		Accession #	Coverage	# Peptides	#AAs	MW [Da]	Score	Description
		Q9ZKB2	3.29	1	425	49424.8	4.27874	Glucose-6-phosphate 1-dehydrogenase - Helicobacter pylori J99 (Campylobacter pylori J99) - [G6PD_HELPJ]
		Accession #	Coverage	# Peptides	#AAs	MW [Da]	Score	Description
		Q9ZKB2	3.29	1	425	49424.8	4.27874	Glucose-6-phosphate 1-dehydrogenase - Helicobacter pylori J99 (Campylobacter pylori J99) - [G6PD_HELPJ]
P05035	5.04	1	397	43876	4.27346	Orotidine 5'-phosphate decarboxylase - Neurospora crassa - [PYRF_NEUCR]
	Sequence	# Proteins	# Protein Groups	Activation Type	Modifications	Probability	XCorr	Δ Score	Rank	Charge	MH+ [Da]	ΔM [ppm]	First Scan	Last Scan	RT [min]	MSOrder	Ions Matched	Annotation
	KNKGFVMGYVAQQNLNGITK	1	1	CID		1	2.32689	0.00377811	2	2	2211.01	-591.59	5399	5399	28.2751	MS2	10/38
		Accession #	Coverage	# Peptides	#AAs	MW [Da]	Score	Description
		P05035	5.04	1	397	43876	4.27346	Orotidine 5'-phosphate decarboxylase - Neurospora crassa - [PYRF_NEUCR]
		Accession #	Coverage	# Peptides	#AAs	MW [Da]	Score	Description
		P05035	5.04	1	397	43876	4.27346	Orotidine 5'-phosphate decarboxylase - Neurospora crassa - [PYRF_NEUCR]
Q8VDC1	0.63	2	1437	162235	4.27008	FYVE and coiled-coil domain-containing protein 1 - Mus musculus (Mouse) - [FYCO1_MOUSE]
	Sequence	# Proteins	# Protein Groups	Activation Type	Modifications	Probability	XCorr	Δ Score	Rank	Charge	MH+ [Da]	ΔM [ppm]	First Scan	Last Scan	RT [min]	MSOrder	Ions Matched	Annotation
	VTSDWYYAR	2	1	CID		1	2.16023	0.0809721	5	2	1161.13	-130.924	4332	4332	22.6482	MS2	10/16
		Accession #	Coverage	# Peptides	#AAs	MW [Da]	Score	Description
		Q8VDC1	0.63	2	1437	162235	4.27008	FYVE and coiled-coil domain-containing protein 1 - Mus musculus (Mouse) - [FYCO1_MOUSE]
	VTSDWYYAR	2	1	CID		1	2.10986	0.0530392	3	2	1161.38	114.925	4194	4194	21.9346	MS2	9/16
		Accession #	Coverage	# Peptides	#AAs	MW [Da]	Score	Description
		Q8VDC1	0.63	2	1437	162235	4.27008	FYVE and coiled-coil domain-containing protein 1 - Mus musculus (Mouse) - [FYCO1_MOUSE]
		Accession #	Coverage	# Peptides	#AAs	MW [Da]	Score	Description
		Q8VDC1	0.63	2	1437	162235	4.27008	FYVE and coiled-coil domain-containing protein 1 - Mus musculus (Mouse) - [FYCO1_MOUSE]
		Accession #	Coverage	# Peptides	#AAs	MW [Da]	Score	Description
		Q8VDC1	0.63	2	1437	162235	4.27008	FYVE and coiled-coil domain-containing protein 1 - Mus musculus (Mouse) - [FYCO1_MOUSE]
		Accession #	Coverage	# Peptides	#AAs	MW [Da]	Score	Description
		Q8VDC1	0.63	2	1437	162235	4.27008	FYVE and coiled-coil domain-containing protein 1 - Mus musculus (Mouse) - [FYCO1_MOUSE]
Q6VY07	2.18	1	963	104833	4.24388	Phosphofurin acidic cluster sorting protein 1 - Homo sapiens (Human) - [PACS1_HUMAN]
	Sequence	# Proteins	# Protein Groups	Activation Type	Modifications	Probability	XCorr	Δ Score	Rank	Charge	MH+ [Da]	ΔM [ppm]	First Scan	Last Scan	RT [min]	MSOrder	Ions Matched	Annotation
	MAERGGAGGGPGGAGGGSGQR	1	1	CID		1	2.1877	0.200201	8	2	1745.83	987.89	7134	7134	37.6827	MS2	13/40
		Accession #	Coverage	# Peptides	#AAs	MW [Da]	Score	Description
		Q6VY07	2.18	1	963	104833	4.24388	Phosphofurin acidic cluster sorting protein 1 - Homo sapiens (Human) - [PACS1_HUMAN]
		Accession #	Coverage	# Peptides	#AAs	MW [Da]	Score	Description
		Q6VY07	2.18	1	963	104833	4.24388	Phosphofurin acidic cluster sorting protein 1 - Homo sapiens (Human) - [PACS1_HUMAN]
		Accession #	Coverage	# Peptides	#AAs	MW [Da]	Score	Description
		Q6VY07	2.18	1	963	104833	4.24388	Phosphofurin acidic cluster sorting protein 1 - Homo sapiens (Human) - [PACS1_HUMAN]
Q759B6	2.03	1	443	50058.6	4.23047	Pre-mRNA-processing protein 45 - Ashbya gossypii (Yeast) (Eremothecium gossypii) - [PRP45_ASHGO]
	Sequence	# Proteins	# Protein Groups	Activation Type	Modifications	Probability	XCorr	Δ Score	Rank	Charge	MH+ [Da]	ΔM [ppm]	First Scan	Last Scan	RT [min]	MSOrder	Ions Matched	Annotation
	LSKLSTADR	1	1	CID		1	2.31041	0	1	2	990.871	-261.693	5454	5454	28.5739	MS2	12/16
		Accession #	Coverage	# Peptides	#AAs	MW [Da]	Score	Description
		Q759B6	2.03	1	443	50058.6	4.23047	Pre-mRNA-processing protein 45 - Ashbya gossypii (Yeast) (Eremothecium gossypii) - [PRP45_ASHGO]
		Accession #	Coverage	# Peptides	#AAs	MW [Da]	Score	Description
		Q759B6	2.03	1	443	50058.6	4.23047	Pre-mRNA-processing protein 45 - Ashbya gossypii (Yeast) (Eremothecium gossypii) - [PRP45_ASHGO]
		Accession #	Coverage	# Peptides	#AAs	MW [Da]	Score	Description
		Q759B6	2.03	1	443	50058.6	4.23047	Pre-mRNA-processing protein 45 - Ashbya gossypii (Yeast) (Eremothecium gossypii) - [PRP45_ASHGO]
P20442	1.27	2	631	67574	4.22762	Chaperone protein dnaK - Caulobacter crescentus (Caulobacter vibrioides) - [DNAK_CAUCR]
	Sequence	# Proteins	# Protein Groups	Activation Type	Modifications	Probability	XCorr	Δ Score	Rank	Charge	MH+ [Da]	ΔM [ppm]	First Scan	Last Scan	RT [min]	MSOrder	Ions Matched	Annotation
	KDKLALQR	6	1	CID		1	2.2191	0	1	2	971.505	-672.092	4493	4493	23.4839	MS2	10/14
		Accession #	Coverage	# Peptides	#AAs	MW [Da]	Score	Description
		P20442	1.27	2	631	67574	4.22762	Chaperone protein dnaK - Caulobacter crescentus (Caulobacter vibrioides) - [DNAK_CAUCR]
	KDKLALQR	6	1	CID		1	2.00851	0.0952892	7	2	971.521	-656.589	4499	4499	23.5149	MS2	10/14
		Accession #	Coverage	# Peptides	#AAs	MW [Da]	Score	Description
		P20442	1.27	2	631	67574	4.22762	Chaperone protein dnaK - Caulobacter crescentus (Caulobacter vibrioides) - [DNAK_CAUCR]
		Accession #	Coverage	# Peptides	#AAs	MW [Da]	Score	Description
		P20442	1.27	2	631	67574	4.22762	Chaperone protein dnaK - Caulobacter crescentus (Caulobacter vibrioides) - [DNAK_CAUCR]
		Accession #	Coverage	# Peptides	#AAs	MW [Da]	Score	Description
		P20442	1.27	2	631	67574	4.22762	Chaperone protein dnaK - Caulobacter crescentus (Caulobacter vibrioides) - [DNAK_CAUCR]
		Accession #	Coverage	# Peptides	#AAs	MW [Da]	Score	Description
		P20442	1.27	2	631	67574	4.22762	Chaperone protein dnaK - Caulobacter crescentus (Caulobacter vibrioides) - [DNAK_CAUCR]
		Accession #	Coverage	# Peptides	#AAs	MW [Da]	Score	Description
		P20442	1.27	2	631	67574	4.22762	Chaperone protein dnaK - Caulobacter crescentus (Caulobacter vibrioides) - [DNAK_CAUCR]
Q9VYB7	3.21	2	499	58013.2	4.22331	Protein-tyrosine sulfotransferase - Drosophila melanogaster (Fruit fly) - [TPST_DROME]
	Sequence	# Proteins	# Protein Groups	Activation Type	Modifications	Probability	XCorr	Δ Score	Rank	Charge	MH+ [Da]	ΔM [ppm]	First Scan	Last Scan	RT [min]	MSOrder	Ions Matched	Annotation
	SSDQVIKPVNLEAMSK	1	1	CID		1	2.21852	0	1	2	1747.19	164.324	4801	4801	25.0911	MS2	16/30
		Accession #	Coverage	# Peptides	#AAs	MW [Da]	Score	Description
		Q9VYB7	3.21	2	499	58013.2	4.22331	Protein-tyrosine sulfotransferase - Drosophila melanogaster (Fruit fly) - [TPST_DROME]
	SSDQVIKPVNLEAMSK	1	1	CID		1	2.00479	0.0319727	2	2	1747.63	600.359	4806	4806	25.1174	MS2	15/30
		Accession #	Coverage	# Peptides	#AAs	MW [Da]	Score	Description
		Q9VYB7	3.21	2	499	58013.2	4.22331	Protein-tyrosine sulfotransferase - Drosophila melanogaster (Fruit fly) - [TPST_DROME]
P11824	2.32	2	777	87254.2	4.21951	Late 100 kDa protein - Human adenovirus F serotype 41 (HAdV-41) (Human adenovirus 41) - [L100_ADE41]
	Sequence	# Proteins	# Protein Groups	Activation Type	Modifications	Probability	XCorr	Δ Score	Rank	Charge	MH+ [Da]	ΔM [ppm]	First Scan	Last Scan	RT [min]	MSOrder	Ions Matched	Annotation
	SETENQNVLVELDGDNAR	1	1	CID		1	2.1247	0.168546	4	2	2002.83	-1247.86	5375	5375	28.1441	MS2	14/34
		Accession #	Coverage	# Peptides	#AAs	MW [Da]	Score	Description
		P11824	2.32	2	777	87254.2	4.21951	Late 100 kDa protein - Human adenovirus F serotype 41 (HAdV-41) (Human adenovirus 41) - [L100_ADE41]
	SETENQNVLVELDGDNAR	1	1	CID		1	2.09482	8.12563e-05	2	2	2002.88	-1199.03	5370	5370	28.1178	MS2	14/34
		Accession #	Coverage	# Peptides	#AAs	MW [Da]	Score	Description
		P11824	2.32	2	777	87254.2	4.21951	Late 100 kDa protein - Human adenovirus F serotype 41 (HAdV-41) (Human adenovirus 41) - [L100_ADE41]
		Accession #	Coverage	# Peptides	#AAs	MW [Da]	Score	Description
		P11824	2.32	2	777	87254.2	4.21951	Late 100 kDa protein - Human adenovirus F serotype 41 (HAdV-41) (Human adenovirus 41) - [L100_ADE41]
		Accession #	Coverage	# Peptides	#AAs	MW [Da]	Score	Description
		P11824	2.32	2	777	87254.2	4.21951	Late 100 kDa protein - Human adenovirus F serotype 41 (HAdV-41) (Human adenovirus 41) - [L100_ADE41]
		Accession #	Coverage	# Peptides	#AAs	MW [Da]	Score	Description
		P11824	2.32	2	777	87254.2	4.21951	Late 100 kDa protein - Human adenovirus F serotype 41 (HAdV-41) (Human adenovirus 41) - [L100_ADE41]
		Accession #	Coverage	# Peptides	#AAs	MW [Da]	Score	Description
		P11824	2.32	2	777	87254.2	4.21951	Late 100 kDa protein - Human adenovirus F serotype 41 (HAdV-41) (Human adenovirus 41) - [L100_ADE41]
Q01705	0.36	2	2531	271134	4.2101	Neurogenic locus notch homolog protein 1 precursor - Mus musculus (Mouse) - [NOTC1_MOUSE]
	Sequence	# Proteins	# Protein Groups	Activation Type	Modifications	Probability	XCorr	Δ Score	Rank	Charge	MH+ [Da]	ΔM [ppm]	First Scan	Last Scan	RT [min]	MSOrder	Ions Matched	Annotation
	RELDPmDIR	1	1	CID	M6(Oxidation)	1	2.11789	0.0989828	6	2	1161.13	-196.304	4332	4332	22.6482	MS2	10/16
		Accession #	Coverage	# Peptides	#AAs	MW [Da]	Score	Description
		Q01705	0.36	2	2531	271134	4.2101	Neurogenic locus notch homolog protein 1 precursor - Mus musculus (Mouse) - [NOTC1_MOUSE]
	RELDPmDIR	1	1	CID	M6(Oxidation)	1	2.09221	0.162993	9	2	1161.07	-257.461	3930	3930	20.5587	MS2	10/16
		Accession #	Coverage	# Peptides	#AAs	MW [Da]	Score	Description
		Q01705	0.36	2	2531	271134	4.2101	Neurogenic locus notch homolog protein 1 precursor - Mus musculus (Mouse) - [NOTC1_MOUSE]
		Accession #	Coverage	# Peptides	#AAs	MW [Da]	Score	Description
		Q01705	0.36	2	2531	271134	4.2101	Neurogenic locus notch homolog protein 1 precursor - Mus musculus (Mouse) - [NOTC1_MOUSE]
		Accession #	Coverage	# Peptides	#AAs	MW [Da]	Score	Description
		Q01705	0.36	2	2531	271134	4.2101	Neurogenic locus notch homolog protein 1 precursor - Mus musculus (Mouse) - [NOTC1_MOUSE]
		Accession #	Coverage	# Peptides	#AAs	MW [Da]	Score	Description
		Q01705	0.36	2	2531	271134	4.2101	Neurogenic locus notch homolog protein 1 precursor - Mus musculus (Mouse) - [NOTC1_MOUSE]
		Accession #	Coverage	# Peptides	#AAs	MW [Da]	Score	Description
		Q01705	0.36	2	2531	271134	4.2101	Neurogenic locus notch homolog protein 1 precursor - Mus musculus (Mouse) - [NOTC1_MOUSE]
A8FDB6	5.41	2	185	20829	4.18902	Ribosome recycling factor - Bacillus pumilus (strain SAFR-032) - [RRF_BACP2]
	Sequence	# Proteins	# Protein Groups	Activation Type	Modifications	Probability	XCorr	Δ Score	Rank	Charge	MH+ [Da]	ΔM [ppm]	First Scan	Last Scan	RT [min]	MSOrder	Ions Matched	Annotation
	NGEITEDELR	2	1	CID		1	2.13764	0.100306	6	2	1176.97	742.275	7021	7021	37.0594	MS2	12/18
		Accession #	Coverage	# Peptides	#AAs	MW [Da]	Score	Description
		A8FDB6	5.41	2	185	20829	4.18902	Ribosome recycling factor - Bacillus pumilus (strain SAFR-032) - [RRF_BACP2]
	NGEITEDELR	2	1	CID		1	2.05138	0.123869	5	2	1176.98	758.632	6995	6995	36.9148	MS2	11/18
		Accession #	Coverage	# Peptides	#AAs	MW [Da]	Score	Description
		A8FDB6	5.41	2	185	20829	4.18902	Ribosome recycling factor - Bacillus pumilus (strain SAFR-032) - [RRF_BACP2]
Q1G9N6	4.74	1	253	28368.6	4.1887	30S ribosomal protein S2 - Lactobacillus delbrueckii subsp. bulgaricus (strain ATCC 11842 / DSM 20081) - [RS2_LACDA]
	Sequence	# Proteins	# Protein Groups	Activation Type	Modifications	Probability	XCorr	Δ Score	Rank	Charge	MH+ [Da]	ΔM [ppm]	First Scan	Last Scan	RT [min]	MSOrder	Ions Matched	Annotation
	QAQEAIAEEATR	1	1	CID		1	2.12617	0.0147647	2	2	1316.12	-1280.42	4803	4803	25.1022	MS2	16/22
		Accession #	Coverage	# Peptides	#AAs	MW [Da]	Score	Description
		Q1G9N6	4.74	1	253	28368.6	4.1887	30S ribosomal protein S2 - Lactobacillus delbrueckii subsp. bulgaricus (strain ATCC 11842 / DSM 20081) - [RS2_LACDA]
		Accession #	Coverage	# Peptides	#AAs	MW [Da]	Score	Description
		Q1G9N6	4.74	1	253	28368.6	4.1887	30S ribosomal protein S2 - Lactobacillus delbrueckii subsp. bulgaricus (strain ATCC 11842 / DSM 20081) - [RS2_LACDA]
Q8RAH4	2.05	1	878	98301.9	4.1882	Alanyl-tRNA synthetase - Thermoanaerobacter tengcongensis - [SYA_THETN]
	Sequence	# Proteins	# Protein Groups	Activation Type	Modifications	Probability	XCorr	Δ Score	Rank	Charge	MH+ [Da]	ΔM [ppm]	First Scan	Last Scan	RT [min]	MSOrder	Ions Matched	Annotation
	FVGYEVYESEAKVLAIVK	1	1	CID		2.89804	2.33056	0	1	2	2045.04	-349.642	7549	7549	39.9708	MS2	16/34
		Accession #	Coverage	# Peptides	#AAs	MW [Da]	Score	Description
		Q8RAH4	2.05	1	878	98301.9	4.1882	Alanyl-tRNA synthetase - Thermoanaerobacter tengcongensis - [SYA_THETN]
		Accession #	Coverage	# Peptides	#AAs	MW [Da]	Score	Description
		Q8RAH4	2.05	1	878	98301.9	4.1882	Alanyl-tRNA synthetase - Thermoanaerobacter tengcongensis - [SYA_THETN]
		Accession #	Coverage	# Peptides	#AAs	MW [Da]	Score	Description
		Q8RAH4	2.05	1	878	98301.9	4.1882	Alanyl-tRNA synthetase - Thermoanaerobacter tengcongensis - [SYA_THETN]
		Accession #	Coverage	# Peptides	#AAs	MW [Da]	Score	Description
		Q8RAH4	2.05	1	878	98301.9	4.1882	Alanyl-tRNA synthetase - Thermoanaerobacter tengcongensis - [SYA_THETN]
Q5UPF5	1.54	2	520	60412.7	4.17933	Putative transposase L79 - Acanthamoeba polyphaga mimivirus (APMV) - [YL079_MIMIV]
	Sequence	# Proteins	# Protein Groups	Activation Type	Modifications	Probability	XCorr	Δ Score	Rank	Charge	MH+ [Da]	ΔM [ppm]	First Scan	Last Scan	RT [min]	MSOrder	Ions Matched	Annotation
	QQNLANKR	3	1	CID		1	2.10754	0.050685	5	2	971.521	-572.499	4499	4499	23.5149	MS2	11/14
		Accession #	Coverage	# Peptides	#AAs	MW [Da]	Score	Description
		Q5UPF5	1.54	2	520	60412.7	4.17933	Putative transposase L79 - Acanthamoeba polyphaga mimivirus (APMV) - [YL079_MIMIV]
	QQNLANKR	3	1	CID		1	2.0718	0.0663809	5	2	971.505	-588.002	4493	4493	23.4839	MS2	11/14
		Accession #	Coverage	# Peptides	#AAs	MW [Da]	Score	Description
		Q5UPF5	1.54	2	520	60412.7	4.17933	Putative transposase L79 - Acanthamoeba polyphaga mimivirus (APMV) - [YL079_MIMIV]
		Accession #	Coverage	# Peptides	#AAs	MW [Da]	Score	Description
		Q5UPF5	1.54	2	520	60412.7	4.17933	Putative transposase L79 - Acanthamoeba polyphaga mimivirus (APMV) - [YL079_MIMIV]
		Accession #	Coverage	# Peptides	#AAs	MW [Da]	Score	Description
		Q5UPF5	1.54	2	520	60412.7	4.17933	Putative transposase L79 - Acanthamoeba polyphaga mimivirus (APMV) - [YL079_MIMIV]
		Accession #	Coverage	# Peptides	#AAs	MW [Da]	Score	Description
		Q5UPF5	1.54	2	520	60412.7	4.17933	Putative transposase L79 - Acanthamoeba polyphaga mimivirus (APMV) - [YL079_MIMIV]
O02626	0.57	1	1409	157359	4.16764	MAP kinase-activating death domain protein - Caenorhabditis elegans - [MADD_CAEEL]
	Sequence	# Proteins	# Protein Groups	Activation Type	Modifications	Probability	XCorr	Δ Score	Rank	Charge	MH+ [Da]	ΔM [ppm]	First Scan	Last Scan	RT [min]	MSOrder	Ions Matched	Annotation
	KKGEIIQR	1	1	CID		1	2.22006	0	1	2	971.521	-656.689	4499	4499	23.5149	MS2	11/14
		Accession #	Coverage	# Peptides	#AAs	MW [Da]	Score	Description
		O02626	0.57	1	1409	157359	4.16764	MAP kinase-activating death domain protein - Caenorhabditis elegans - [MADD_CAEEL]
		Accession #	Coverage	# Peptides	#AAs	MW [Da]	Score	Description
		O02626	0.57	1	1409	157359	4.16764	MAP kinase-activating death domain protein - Caenorhabditis elegans - [MADD_CAEEL]
		Accession #	Coverage	# Peptides	#AAs	MW [Da]	Score	Description
		O02626	0.57	1	1409	157359	4.16764	MAP kinase-activating death domain protein - Caenorhabditis elegans - [MADD_CAEEL]
		Accession #	Coverage	# Peptides	#AAs	MW [Da]	Score	Description
		O02626	0.57	1	1409	157359	4.16764	MAP kinase-activating death domain protein - Caenorhabditis elegans - [MADD_CAEEL]
Q58265	6.58	2	228	26387.7	4.16682	Uncharacterized protein MJ0855 - Methanocaldococcus jannaschii (Methanococcus jannaschii) - [Y855_METJA]
	Sequence	# Proteins	# Protein Groups	Activation Type	Modifications	Probability	XCorr	Δ Score	Rank	Charge	MH+ [Da]	ΔM [ppm]	First Scan	Last Scan	RT [min]	MSOrder	Ions Matched	Annotation
	SEPLTVVVKDNKEcK	1	1	CID	C14(Carbamidomethyl)	1	2.09581	0.0553118	2	2	1747.19	164.834	4801	4801	25.0911	MS2	15/28
		Accession #	Coverage	# Peptides	#AAs	MW [Da]	Score	Description
		Q58265	6.58	2	228	26387.7	4.16682	Uncharacterized protein MJ0855 - Methanocaldococcus jannaschii (Methanococcus jannaschii) - [Y855_METJA]
	SEPLTVVVKDNKEcK	1	1	CID	C14(Carbamidomethyl)	1	2.07101	0	1	2	1747.63	600.869	4806	4806	25.1174	MS2	14/28
		Accession #	Coverage	# Peptides	#AAs	MW [Da]	Score	Description
		Q58265	6.58	2	228	26387.7	4.16682	Uncharacterized protein MJ0855 - Methanocaldococcus jannaschii (Methanococcus jannaschii) - [Y855_METJA]
Q27797	5.83	1	326	35284.2	4.16281	L-lactate dehydrogenase - Toxoplasma gondii - [LDH_TOXGO]
	Sequence	# Proteins	# Protein Groups	Activation Type	Modifications	Probability	XCorr	Δ Score	Rank	Charge	MH+ [Da]	ΔM [ppm]	First Scan	Last Scan	RT [min]	MSOrder	Ions Matched	Annotation
	IAGSDVVIITAGLTKVPGK	1	1	CID		1	2.16765	0.407141	4	2	1839.79	-423.971	5528	5528	28.9678	MS2	11/36
		Accession #	Coverage	# Peptides	#AAs	MW [Da]	Score	Description
		Q27797	5.83	1	326	35284.2	4.16281	L-lactate dehydrogenase - Toxoplasma gondii - [LDH_TOXGO]
		Accession #	Coverage	# Peptides	#AAs	MW [Da]	Score	Description
		Q27797	5.83	1	326	35284.2	4.16281	L-lactate dehydrogenase - Toxoplasma gondii - [LDH_TOXGO]
P40318	1.44	1	1319	151357	4.1573	E3 ubiquitin-protein ligase Doa10 - Saccharomyces cerevisiae (Baker's yeast) - [SSM4_YEAST]
	Sequence	# Proteins	# Protein Groups	Activation Type	Modifications	Probability	XCorr	Δ Score	Rank	Charge	MH+ [Da]	ΔM [ppm]	First Scan	Last Scan	RT [min]	MSOrder	Ions Matched	Annotation
	TIYAENmPEKIPFSLLLSK	1	1	CID	M7(Oxidation)	1	2.15949	0.0754493	4	2	2211.01	-626.37	5399	5399	28.2751	MS2	13/36
		Accession #	Coverage	# Peptides	#AAs	MW [Da]	Score	Description
		P40318	1.44	1	1319	151357	4.1573	E3 ubiquitin-protein ligase Doa10 - Saccharomyces cerevisiae (Baker's yeast) - [SSM4_YEAST]
		Accession #	Coverage	# Peptides	#AAs	MW [Da]	Score	Description
		P40318	1.44	1	1319	151357	4.1573	E3 ubiquitin-protein ligase Doa10 - Saccharomyces cerevisiae (Baker's yeast) - [SSM4_YEAST]
		Accession #	Coverage	# Peptides	#AAs	MW [Da]	Score	Description
		P40318	1.44	1	1319	151357	4.1573	E3 ubiquitin-protein ligase Doa10 - Saccharomyces cerevisiae (Baker's yeast) - [SSM4_YEAST]
		Accession #	Coverage	# Peptides	#AAs	MW [Da]	Score	Description
		P40318	1.44	1	1319	151357	4.1573	E3 ubiquitin-protein ligase Doa10 - Saccharomyces cerevisiae (Baker's yeast) - [SSM4_YEAST]
P23119	3.07	1	293	32957.9	4.15524	Protein nifM - Azotobacter chroococcum mcd 1 - [NIFM_AZOCH]
	Sequence	# Proteins	# Protein Groups	Activation Type	Modifications	Probability	XCorr	Δ Score	Rank	Charge	MH+ [Da]	ΔM [ppm]	First Scan	Last Scan	RT [min]	MSOrder	Ions Matched	Annotation
	TRIEAILKR	1	1	CID		1	2.54735	0.016422	2	3	1099.4	-947.312	3998	3998	20.9118	MS2	17/32
		Accession #	Coverage	# Peptides	#AAs	MW [Da]	Score	Description
		P23119	3.07	1	293	32957.9	4.15524	Protein nifM - Azotobacter chroococcum mcd 1 - [NIFM_AZOCH]
		Accession #	Coverage	# Peptides	#AAs	MW [Da]	Score	Description
		P23119	3.07	1	293	32957.9	4.15524	Protein nifM - Azotobacter chroococcum mcd 1 - [NIFM_AZOCH]
		Accession #	Coverage	# Peptides	#AAs	MW [Da]	Score	Description
		P23119	3.07	1	293	32957.9	4.15524	Protein nifM - Azotobacter chroococcum mcd 1 - [NIFM_AZOCH]
		Accession #	Coverage	# Peptides	#AAs	MW [Da]	Score	Description
		P23119	3.07	1	293	32957.9	4.15524	Protein nifM - Azotobacter chroococcum mcd 1 - [NIFM_AZOCH]
		Accession #	Coverage	# Peptides	#AAs	MW [Da]	Score	Description
		P23119	3.07	1	293	32957.9	4.15524	Protein nifM - Azotobacter chroococcum mcd 1 - [NIFM_AZOCH]
		Accession #	Coverage	# Peptides	#AAs	MW [Da]	Score	Description
		P23119	3.07	1	293	32957.9	4.15524	Protein nifM - Azotobacter chroococcum mcd 1 - [NIFM_AZOCH]
Q06495	1.88	1	639	68892.7	4.14424	Sodium-dependent phosphate transport protein 2A - Homo sapiens (Human) - [NPT2A_HUMAN]
	Sequence	# Proteins	# Protein Groups	Activation Type	Modifications	Probability	XCorr	Δ Score	Rank	Charge	MH+ [Da]	ΔM [ppm]	First Scan	Last Scan	RT [min]	MSOrder	Ions Matched	Annotation
	MLNSLLKGQVAK	3	1	CID		1	2.20892	0.303793	2	2	1302.8	177.758	8564	8564	45.544	MS2	14/22
		Accession #	Coverage	# Peptides	#AAs	MW [Da]	Score	Description
		Q06495	1.88	1	639	68892.7	4.14424	Sodium-dependent phosphate transport protein 2A - Homo sapiens (Human) - [NPT2A_HUMAN]
		Accession #	Coverage	# Peptides	#AAs	MW [Da]	Score	Description
		Q06495	1.88	1	639	68892.7	4.14424	Sodium-dependent phosphate transport protein 2A - Homo sapiens (Human) - [NPT2A_HUMAN]
P06855	4.65	1	301	34597.6	4.13673	Polynucleotide kinase - Bacteriophage T4 - [KIPN_BPT4]
	Sequence	# Proteins	# Protein Groups	Activation Type	Modifications	Probability	XCorr	Δ Score	Rank	Charge	MH+ [Da]	ΔM [ppm]	First Scan	Last Scan	RT [min]	MSOrder	Ions Matched	Annotation
	GVIISDTNLNPERR	1	1	CID		1	2.2239	0	1	2	1585.14	365.806	5361	5361	28.0712	MS2	11/26
		Accession #	Coverage	# Peptides	#AAs	MW [Da]	Score	Description
		P06855	4.65	1	301	34597.6	4.13673	Polynucleotide kinase - Bacteriophage T4 - [KIPN_BPT4]
		Accession #	Coverage	# Peptides	#AAs	MW [Da]	Score	Description
		P06855	4.65	1	301	34597.6	4.13673	Polynucleotide kinase - Bacteriophage T4 - [KIPN_BPT4]
		Accession #	Coverage	# Peptides	#AAs	MW [Da]	Score	Description
		P06855	4.65	1	301	34597.6	4.13673	Polynucleotide kinase - Bacteriophage T4 - [KIPN_BPT4]
		Accession #	Coverage	# Peptides	#AAs	MW [Da]	Score	Description
		P06855	4.65	1	301	34597.6	4.13673	Polynucleotide kinase - Bacteriophage T4 - [KIPN_BPT4]
Q59029	2.66	2	414	48972.2	4.11972	Uncharacterized protein MJ1635 - Methanocaldococcus jannaschii (Methanococcus jannaschii) - [Y1635_METJA]
	Sequence	# Proteins	# Protein Groups	Activation Type	Modifications	Probability	XCorr	Δ Score	Rank	Charge	MH+ [Da]	ΔM [ppm]	First Scan	Last Scan	RT [min]	MSOrder	Ions Matched	Annotation
	GMIVGVDSNLR	1	1	CID		1	2.09273	0.0462009	4	2	1160.03	-1339	4055	4055	21.2102	MS2	11/20
		Accession #	Coverage	# Peptides	#AAs	MW [Da]	Score	Description
		Q59029	2.66	2	414	48972.2	4.11972	Uncharacterized protein MJ1635 - Methanocaldococcus jannaschii (Methanococcus jannaschii) - [Y1635_METJA]
	GMIVGVDSNLR	1	1	CID		1	2.02699	0.137656	10	2	1161.13	-238.904	4332	4332	22.6482	MS2	11/20
		Accession #	Coverage	# Peptides	#AAs	MW [Da]	Score	Description
		Q59029	2.66	2	414	48972.2	4.11972	Uncharacterized protein MJ1635 - Methanocaldococcus jannaschii (Methanococcus jannaschii) - [Y1635_METJA]
		Accession #	Coverage	# Peptides	#AAs	MW [Da]	Score	Description
		Q59029	2.66	2	414	48972.2	4.11972	Uncharacterized protein MJ1635 - Methanocaldococcus jannaschii (Methanococcus jannaschii) - [Y1635_METJA]
Q92XV9	22.22	1	63	6192.31	4.11737	UPF0337 protein RA1131 - Rhizobium meliloti (Sinorhizobium meliloti) - [Y4531_RHIME]
	Sequence	# Proteins	# Protein Groups	Activation Type	Modifications	Probability	XCorr	Δ Score	Rank	Charge	MH+ [Da]	ΔM [ppm]	First Scan	Last Scan	RT [min]	MSOrder	Ions Matched	Annotation
	GAAQEAKGGAQQAK	1	1	CID		5.26323	2.15803	0	1	2	1316.12	689.969	4803	4803	25.1022	MS2	16/26
		Accession #	Coverage	# Peptides	#AAs	MW [Da]	Score	Description
		Q92XV9	22.22	1	63	6192.31	4.11737	UPF0337 protein RA1131 - Rhizobium meliloti (Sinorhizobium meliloti) - [Y4531_RHIME]
		Accession #	Coverage	# Peptides	#AAs	MW [Da]	Score	Description
		Q92XV9	22.22	1	63	6192.31	4.11737	UPF0337 protein RA1131 - Rhizobium meliloti (Sinorhizobium meliloti) - [Y4531_RHIME]
Q5LXS8	11.59	1	164	17040.4	4.1167	30S ribosomal protein S5 - Streptococcus thermophilus (strain CNRZ 1066) - [RS5_STRT1]
	Sequence	# Proteins	# Protein Groups	Activation Type	Modifications	Probability	XCorr	Δ Score	Rank	Charge	MH+ [Da]	ΔM [ppm]	First Scan	Last Scan	RT [min]	MSOrder	Ions Matched	Annotation
	NGRVGFGTGKSQEVPEAIR	1	1	CID		1	2.14363	0.161137	3	2	2002.83	-399.26	5375	5375	28.1441	MS2	12/36
		Accession #	Coverage	# Peptides	#AAs	MW [Da]	Score	Description
		Q5LXS8	11.59	1	164	17040.4	4.1167	30S ribosomal protein S5 - Streptococcus thermophilus (strain CNRZ 1066) - [RS5_STRT1]
		Accession #	Coverage	# Peptides	#AAs	MW [Da]	Score	Description
		Q5LXS8	11.59	1	164	17040.4	4.1167	30S ribosomal protein S5 - Streptococcus thermophilus (strain CNRZ 1066) - [RS5_STRT1]
		Accession #	Coverage	# Peptides	#AAs	MW [Da]	Score	Description
		Q5LXS8	11.59	1	164	17040.4	4.1167	30S ribosomal protein S5 - Streptococcus thermophilus (strain CNRZ 1066) - [RS5_STRT1]
Q49WI4	3.49	1	373	42638.2	4.10326	Probable quinol oxidase subunit 2 precursor - Staphylococcus saprophyticus subsp. saprophyticus (strain ATCC 15305 / DSM 20229) - [QOX2_STAS1]
	Sequence	# Proteins	# Protein Groups	Activation Type	Modifications	Probability	XCorr	Δ Score	Rank	Charge	MH+ [Da]	ΔM [ppm]	First Scan	Last Scan	RT [min]	MSOrder	Ions Matched	Annotation
	TADVLDKPDQPAR	1	1	CID		1	2.10868	0.0736425	5	2	1427.27	702.708	6315	6315	33.2017	MS2	11/24
		Accession #	Coverage	# Peptides	#AAs	MW [Da]	Score	Description
		Q49WI4	3.49	1	373	42638.2	4.10326	Probable quinol oxidase subunit 2 precursor - Staphylococcus saprophyticus subsp. saprophyticus (strain ATCC 15305 / DSM 20229) - [QOX2_STAS1]
		Accession #	Coverage	# Peptides	#AAs	MW [Da]	Score	Description
		Q49WI4	3.49	1	373	42638.2	4.10326	Probable quinol oxidase subunit 2 precursor - Staphylococcus saprophyticus subsp. saprophyticus (strain ATCC 15305 / DSM 20229) - [QOX2_STAS1]
O75197	0.5	1	1615	179030	4.0918	Low-density lipoprotein receptor-related protein 5 precursor - Homo sapiens (Human) - [LRP5_HUMAN]
	Sequence	# Proteins	# Protein Groups	Activation Type	Modifications	Probability	XCorr	Δ Score	Rank	Charge	MH+ [Da]	ΔM [ppm]	First Scan	Last Scan	RT [min]	MSOrder	Ions Matched	Annotation
	AIVVNAER	1	1	CID		1	2.1732	0.117404	3	2	872.202	189.095	5286	5286	27.6706	MS2	11/14
		Accession #	Coverage	# Peptides	#AAs	MW [Da]	Score	Description
		O75197	0.5	1	1615	179030	4.0918	Low-density lipoprotein receptor-related protein 5 precursor - Homo sapiens (Human) - [LRP5_HUMAN]
		Accession #	Coverage	# Peptides	#AAs	MW [Da]	Score	Description
		O75197	0.5	1	1615	179030	4.0918	Low-density lipoprotein receptor-related protein 5 precursor - Homo sapiens (Human) - [LRP5_HUMAN]
Q6LX56	2.2	1	500	58050.3	4.08941	Phenylalanyl-tRNA synthetase alpha chain - Methanococcus maripaludis - [SYFA_METMP]
	Sequence	# Proteins	# Protein Groups	Activation Type	Modifications	Probability	XCorr	Δ Score	Rank	Charge	MH+ [Da]	ΔM [ppm]	First Scan	Last Scan	RT [min]	MSOrder	Ions Matched	Annotation
	DETGAALGNLK	3	1	CID		1	2.1874	0	1	2	1089.2	13.5925	4650	4650	24.3004	MS2	13/20
		Accession #	Coverage	# Peptides	#AAs	MW [Da]	Score	Description
		Q6LX56	2.2	1	500	58050.3	4.08941	Phenylalanyl-tRNA synthetase alpha chain - Methanococcus maripaludis - [SYFA_METMP]
		Accession #	Coverage	# Peptides	#AAs	MW [Da]	Score	Description
		Q6LX56	2.2	1	500	58050.3	4.08941	Phenylalanyl-tRNA synthetase alpha chain - Methanococcus maripaludis - [SYFA_METMP]
		Accession #	Coverage	# Peptides	#AAs	MW [Da]	Score	Description
		Q6LX56	2.2	1	500	58050.3	4.08941	Phenylalanyl-tRNA synthetase alpha chain - Methanococcus maripaludis - [SYFA_METMP]
Q661P8	2.25	1	445	52203.2	4.07817	Glycyl-tRNA synthetase - Borrelia garinii - [SYG_BORGA]
	Sequence	# Proteins	# Protein Groups	Activation Type	Modifications	Probability	XCorr	Δ Score	Rank	Charge	MH+ [Da]	ΔM [ppm]	First Scan	Last Scan	RT [min]	MSOrder	Ions Matched	Annotation
		Accession #	Coverage	# Peptides	#AAs	MW [Da]	Score	Description
		Q661P8	2.25	1	445	52203.2	4.07817	Glycyl-tRNA synthetase - Borrelia garinii - [SYG_BORGA]
	MEDIISLAKR	1	1	CID		1	2.02669	0.231069	2	2	1176.85	420.972	8673	8673	46.1416	MS2	14/18
		Accession #	Coverage	# Peptides	#AAs	MW [Da]	Score	Description
		Q661P8	2.25	1	445	52203.2	4.07817	Glycyl-tRNA synthetase - Borrelia garinii - [SYG_BORGA]
		Accession #	Coverage	# Peptides	#AAs	MW [Da]	Score	Description
		Q661P8	2.25	1	445	52203.2	4.07817	Glycyl-tRNA synthetase - Borrelia garinii - [SYG_BORGA]
Q5MZ25	7.14	1	98	10885	4.07781	30S ribosomal protein S20 - Synechococcus sp. (strain ATCC 27144 / PCC 6301 / SAUG 1402/1) (Anacystis nidulans) - [RS20_SYNP6]
	Sequence	# Proteins	# Protein Groups	Activation Type	Modifications	Probability	XCorr	Δ Score	Rank	Charge	MH+ [Da]	ΔM [ppm]	First Scan	Last Scan	RT [min]	MSOrder	Ions Matched	Annotation
	RVQIAER	4	1	CID		4.20623	2.17098	0.118305	4	2	872.202	185.585	5286	5286	27.6706	MS2	12/12
		Accession #	Coverage	# Peptides	#AAs	MW [Da]	Score	Description
		Q5MZ25	7.14	1	98	10885	4.07781	30S ribosomal protein S20 - Synechococcus sp. (strain ATCC 27144 / PCC 6301 / SAUG 1402/1) (Anacystis nidulans) - [RS20_SYNP6]
		Accession #	Coverage	# Peptides	#AAs	MW [Da]	Score	Description
		Q5MZ25	7.14	1	98	10885	4.07781	30S ribosomal protein S20 - Synechococcus sp. (strain ATCC 27144 / PCC 6301 / SAUG 1402/1) (Anacystis nidulans) - [RS20_SYNP6]
Q9UXU9	3.27	1	214	25186.9	4.07781	V-type ATP synthase subunit D - Pyrococcus abyssi - [VATD_PYRAB]
	Sequence	# Proteins	# Protein Groups	Activation Type	Modifications	Probability	XCorr	Δ Score	Rank	Charge	MH+ [Da]	ΔM [ppm]	First Scan	Last Scan	RT [min]	MSOrder	Ions Matched	Annotation
	RVKLAER	3	1	CID		4.20623	2.17098	0.118305	6	2	872.202	141.995	5286	5286	27.6706	MS2	12/12
		Accession #	Coverage	# Peptides	#AAs	MW [Da]	Score	Description
		Q9UXU9	3.27	1	214	25186.9	4.07781	V-type ATP synthase subunit D - Pyrococcus abyssi - [VATD_PYRAB]
		Accession #	Coverage	# Peptides	#AAs	MW [Da]	Score	Description
		Q9UXU9	3.27	1	214	25186.9	4.07781	V-type ATP synthase subunit D - Pyrococcus abyssi - [VATD_PYRAB]
		Accession #	Coverage	# Peptides	#AAs	MW [Da]	Score	Description
		Q9UXU9	3.27	1	214	25186.9	4.07781	V-type ATP synthase subunit D - Pyrococcus abyssi - [VATD_PYRAB]
Q5F5U6	7.64	1	144	14945.3	4.07398	50S ribosomal protein L15 - Neisseria gonorrhoeae (strain ATCC 700825 / FA 1090) - [RL15_NEIG1]
	Sequence	# Proteins	# Protein Groups	Activation Type	Modifications	Probability	XCorr	Δ Score	Rank	Charge	MH+ [Da]	ΔM [ppm]	First Scan	Last Scan	RT [min]	MSOrder	Ions Matched	Annotation
	SLTVSANAQLR	1	1	CID		1	2.26693	0.093095	5	2	1161.07	752.629	3930	3930	20.5587	MS2	12/20
		Accession #	Coverage	# Peptides	#AAs	MW [Da]	Score	Description
		Q5F5U6	7.64	1	144	14945.3	4.07398	50S ribosomal protein L15 - Neisseria gonorrhoeae (strain ATCC 700825 / FA 1090) - [RL15_NEIG1]
		Accession #	Coverage	# Peptides	#AAs	MW [Da]	Score	Description
		Q5F5U6	7.64	1	144	14945.3	4.07398	50S ribosomal protein L15 - Neisseria gonorrhoeae (strain ATCC 700825 / FA 1090) - [RL15_NEIG1]
Q21M89	2.57	1	701	77097.7	4.07202	Elongation factor G 1 - Saccharophagus degradans (strain 2-40 / ATCC 43961 / DSM 17024) - [EFG1_SACD2]
	Sequence	# Proteins	# Protein Groups	Activation Type	Modifications	Probability	XCorr	Δ Score	Rank	Charge	MH+ [Da]	ΔM [ppm]	First Scan	Last Scan	RT [min]	MSOrder	Ions Matched	Annotation
	EEIKEVLAGDIAAAIGLK	2	1	CID		1	2.23019	0.390037	3	2	1839.79	-1365.67	5528	5528	28.9678	MS2	11/34
		Accession #	Coverage	# Peptides	#AAs	MW [Da]	Score	Description
		Q21M89	2.57	1	701	77097.7	4.07202	Elongation factor G 1 - Saccharophagus degradans (strain 2-40 / ATCC 43961 / DSM 17024) - [EFG1_SACD2]
		Accession #	Coverage	# Peptides	#AAs	MW [Da]	Score	Description
		Q21M89	2.57	1	701	77097.7	4.07202	Elongation factor G 1 - Saccharophagus degradans (strain 2-40 / ATCC 43961 / DSM 17024) - [EFG1_SACD2]
Q9K6H1	6.79	1	162	18619.8	4.05841	ATP synthase B chain - Bacillus halodurans - [ATPF_BACHD]
	Sequence	# Proteins	# Protein Groups	Activation Type	Modifications	Probability	XCorr	Δ Score	Rank	Charge	MH+ [Da]	ΔM [ppm]	First Scan	Last Scan	RT [min]	MSOrder	Ions Matched	Annotation
	LKEAALAEIQR	1	1	CID		1	2.25383	0	1	2	1243.89	1426.66	6276	6276	32.9894	MS2	12/20
		Accession #	Coverage	# Peptides	#AAs	MW [Da]	Score	Description
		Q9K6H1	6.79	1	162	18619.8	4.05841	ATP synthase B chain - Bacillus halodurans - [ATPF_BACHD]
		Accession #	Coverage	# Peptides	#AAs	MW [Da]	Score	Description
		Q9K6H1	6.79	1	162	18619.8	4.05841	ATP synthase B chain - Bacillus halodurans - [ATPF_BACHD]
Q31B89	3.06	2	360	39307	4.05142	Glutamate 5-kinase - Prochlorococcus marinus (strain MIT 9312) - [PROB_PROM9]
	Sequence	# Proteins	# Protein Groups	Activation Type	Modifications	Probability	XCorr	Δ Score	Rank	Charge	MH+ [Da]	ΔM [ppm]	First Scan	Last Scan	RT [min]	MSOrder	Ions Matched	Annotation
	GLVSISSDNLR	1	1	CID		1	2.03914	0.0706262	6	2	1160.03	-1270.9	4055	4055	21.2102	MS2	11/20
		Accession #	Coverage	# Peptides	#AAs	MW [Da]	Score	Description
		Q31B89	3.06	2	360	39307	4.05142	Glutamate 5-kinase - Prochlorococcus marinus (strain MIT 9312) - [PROB_PROM9]
	GLVSISSDNLR	1	1	CID		1	2.01228	0.144983	10	2	1160.89	-411.039	4061	4061	21.2426	MS2	11/20
		Accession #	Coverage	# Peptides	#AAs	MW [Da]	Score	Description
		Q31B89	3.06	2	360	39307	4.05142	Glutamate 5-kinase - Prochlorococcus marinus (strain MIT 9312) - [PROB_PROM9]
Q96V64	1.88	1	426	47416.4	4.0513	Glucan 1,3-beta-glucosidase precursor - Blumeria graminis - [EXG_BLUGR]
	Sequence	# Proteins	# Protein Groups	Activation Type	Modifications	Probability	XCorr	Δ Score	Rank	Charge	MH+ [Da]	ΔM [ppm]	First Scan	Last Scan	RT [min]	MSOrder	Ions Matched	Annotation
	AIQALAER	1	1	CID		1	2.17397	0.11709	2	2	872.202	189.185	5286	5286	27.6706	MS2	12/14
		Accession #	Coverage	# Peptides	#AAs	MW [Da]	Score	Description
		Q96V64	1.88	1	426	47416.4	4.0513	Glucan 1,3-beta-glucosidase precursor - Blumeria graminis - [EXG_BLUGR]
		Accession #	Coverage	# Peptides	#AAs	MW [Da]	Score	Description
		Q96V64	1.88	1	426	47416.4	4.0513	Glucan 1,3-beta-glucosidase precursor - Blumeria graminis - [EXG_BLUGR]
Q5HQX0	2.42	1	661	76621.1	4.04777	UvrABC system protein B - Staphylococcus epidermidis (strain ATCC 35984 / RP62A) - [UVRB_STAEQ]
	Sequence	# Proteins	# Protein Groups	Activation Type	Modifications	Probability	XCorr	Δ Score	Rank	Charge	MH+ [Da]	ΔM [ppm]	First Scan	Last Scan	RT [min]	MSOrder	Ions Matched	Annotation
	KMSEDLTTYMKEAGIK	6	1	CID		1	2.15779	0.46948	2	2	1845.07	-1113.77	7848	7848	41.6153	MS2	11/30
		Accession #	Coverage	# Peptides	#AAs	MW [Da]	Score	Description
		Q5HQX0	2.42	1	661	76621.1	4.04777	UvrABC system protein B - Staphylococcus epidermidis (strain ATCC 35984 / RP62A) - [UVRB_STAEQ]
		Accession #	Coverage	# Peptides	#AAs	MW [Da]	Score	Description
		Q5HQX0	2.42	1	661	76621.1	4.04777	UvrABC system protein B - Staphylococcus epidermidis (strain ATCC 35984 / RP62A) - [UVRB_STAEQ]
A7EY76	3.83	1	470	51638.6	4.04529	ATP-dependent RNA helicase dbp5 - Sclerotinia sclerotiorum (strain ATCC 18683 / 1980 / Ss-1) (White mold) (Whetzelinia sclerotiorum) - [DBP5_SCLS1]
	Sequence	# Proteins	# Protein Groups	Activation Type	Modifications	Probability	XCorr	Δ Score	Rank	Charge	MH+ [Da]	ΔM [ppm]	First Scan	Last Scan	RT [min]	MSOrder	Ions Matched	Annotation
	LDFSKPTTPQALcLAPSR	2	1	CID	C13(Carbamidomethyl)	1	2.04093	0.043512	4	2	2002.54	-790.914	5088	5088	26.6096	MS2	11/34
		Accession #	Coverage	# Peptides	#AAs	MW [Da]	Score	Description
		A7EY76	3.83	1	470	51638.6	4.04529	ATP-dependent RNA helicase dbp5 - Sclerotinia sclerotiorum (strain ATCC 18683 / 1980 / Ss-1) (White mold) (Whetzelinia sclerotiorum) - [DBP5_SCLS1]
		Accession #	Coverage	# Peptides	#AAs	MW [Da]	Score	Description
		A7EY76	3.83	1	470	51638.6	4.04529	ATP-dependent RNA helicase dbp5 - Sclerotinia sclerotiorum (strain ATCC 18683 / 1980 / Ss-1) (White mold) (Whetzelinia sclerotiorum) - [DBP5_SCLS1]
		Accession #	Coverage	# Peptides	#AAs	MW [Da]	Score	Description
		A7EY76	3.83	1	470	51638.6	4.04529	ATP-dependent RNA helicase dbp5 - Sclerotinia sclerotiorum (strain ATCC 18683 / 1980 / Ss-1) (White mold) (Whetzelinia sclerotiorum) - [DBP5_SCLS1]
		Accession #	Coverage	# Peptides	#AAs	MW [Da]	Score	Description
		A7EY76	3.83	1	470	51638.6	4.04529	ATP-dependent RNA helicase dbp5 - Sclerotinia sclerotiorum (strain ATCC 18683 / 1980 / Ss-1) (White mold) (Whetzelinia sclerotiorum) - [DBP5_SCLS1]
		Accession #	Coverage	# Peptides	#AAs	MW [Da]	Score	Description
		A7EY76	3.83	1	470	51638.6	4.04529	ATP-dependent RNA helicase dbp5 - Sclerotinia sclerotiorum (strain ATCC 18683 / 1980 / Ss-1) (White mold) (Whetzelinia sclerotiorum) - [DBP5_SCLS1]
		Accession #	Coverage	# Peptides	#AAs	MW [Da]	Score	Description
		A7EY76	3.83	1	470	51638.6	4.04529	ATP-dependent RNA helicase dbp5 - Sclerotinia sclerotiorum (strain ATCC 18683 / 1980 / Ss-1) (White mold) (Whetzelinia sclerotiorum) - [DBP5_SCLS1]
		Accession #	Coverage	# Peptides	#AAs	MW [Da]	Score	Description
		A7EY76	3.83	1	470	51638.6	4.04529	ATP-dependent RNA helicase dbp5 - Sclerotinia sclerotiorum (strain ATCC 18683 / 1980 / Ss-1) (White mold) (Whetzelinia sclerotiorum) - [DBP5_SCLS1]
		Accession #	Coverage	# Peptides	#AAs	MW [Da]	Score	Description
		A7EY76	3.83	1	470	51638.6	4.04529	ATP-dependent RNA helicase dbp5 - Sclerotinia sclerotiorum (strain ATCC 18683 / 1980 / Ss-1) (White mold) (Whetzelinia sclerotiorum) - [DBP5_SCLS1]
		Accession #	Coverage	# Peptides	#AAs	MW [Da]	Score	Description
		A7EY76	3.83	1	470	51638.6	4.04529	ATP-dependent RNA helicase dbp5 - Sclerotinia sclerotiorum (strain ATCC 18683 / 1980 / Ss-1) (White mold) (Whetzelinia sclerotiorum) - [DBP5_SCLS1]
		Accession #	Coverage	# Peptides	#AAs	MW [Da]	Score	Description
		A7EY76	3.83	1	470	51638.6	4.04529	ATP-dependent RNA helicase dbp5 - Sclerotinia sclerotiorum (strain ATCC 18683 / 1980 / Ss-1) (White mold) (Whetzelinia sclerotiorum) - [DBP5_SCLS1]
		Accession #	Coverage	# Peptides	#AAs	MW [Da]	Score	Description
		A7EY76	3.83	1	470	51638.6	4.04529	ATP-dependent RNA helicase dbp5 - Sclerotinia sclerotiorum (strain ATCC 18683 / 1980 / Ss-1) (White mold) (Whetzelinia sclerotiorum) - [DBP5_SCLS1]
		Accession #	Coverage	# Peptides	#AAs	MW [Da]	Score	Description
		A7EY76	3.83	1	470	51638.6	4.04529	ATP-dependent RNA helicase dbp5 - Sclerotinia sclerotiorum (strain ATCC 18683 / 1980 / Ss-1) (White mold) (Whetzelinia sclerotiorum) - [DBP5_SCLS1]
		Accession #	Coverage	# Peptides	#AAs	MW [Da]	Score	Description
		A7EY76	3.83	1	470	51638.6	4.04529	ATP-dependent RNA helicase dbp5 - Sclerotinia sclerotiorum (strain ATCC 18683 / 1980 / Ss-1) (White mold) (Whetzelinia sclerotiorum) - [DBP5_SCLS1]
		Accession #	Coverage	# Peptides	#AAs	MW [Da]	Score	Description
		A7EY76	3.83	1	470	51638.6	4.04529	ATP-dependent RNA helicase dbp5 - Sclerotinia sclerotiorum (strain ATCC 18683 / 1980 / Ss-1) (White mold) (Whetzelinia sclerotiorum) - [DBP5_SCLS1]
P62223	1.18	1	929	104477	4.03671	[Protein-PII] uridylyltransferase - Rhodopseudomonas palustris - [GLND_RHOPA]
	Sequence	# Proteins	# Protein Groups	Activation Type	Modifications	Probability	XCorr	Δ Score	Rank	Charge	MH+ [Da]	ΔM [ppm]	First Scan	Last Scan	RT [min]	MSOrder	Ions Matched	Annotation
	MTVVATGGYGR	1	1	CID		1	2.12556	0	1	2	1111.58	-720.558	4999	4999	26.1361	MS2	15/20
		Accession #	Coverage	# Peptides	#AAs	MW [Da]	Score	Description
		P62223	1.18	1	929	104477	4.03671	[Protein-PII] uridylyltransferase - Rhodopseudomonas palustris - [GLND_RHOPA]
		Accession #	Coverage	# Peptides	#AAs	MW [Da]	Score	Description
		P62223	1.18	1	929	104477	4.03671	[Protein-PII] uridylyltransferase - Rhodopseudomonas palustris - [GLND_RHOPA]
		Accession #	Coverage	# Peptides	#AAs	MW [Da]	Score	Description
		P62223	1.18	1	929	104477	4.03671	[Protein-PII] uridylyltransferase - Rhodopseudomonas palustris - [GLND_RHOPA]
		Accession #	Coverage	# Peptides	#AAs	MW [Da]	Score	Description
		P62223	1.18	1	929	104477	4.03671	[Protein-PII] uridylyltransferase - Rhodopseudomonas palustris - [GLND_RHOPA]
Q6G545	2.49	1	442	47484.9	4.02745	3-phosphoshikimate 1-carboxyvinyltransferase - Bartonella henselae (Rochalimaea henselae) - [AROA_BARHE]
	Sequence	# Proteins	# Protein Groups	Activation Type	Modifications	Probability	XCorr	Δ Score	Rank	Charge	MH+ [Da]	ΔM [ppm]	First Scan	Last Scan	RT [min]	MSOrder	Ions Matched	Annotation
	QTGGEDVANLR	1	1	CID		1	2.03315	0.136116	7	2	1160.89	660.551	4061	4061	21.2426	MS2	12/20
		Accession #	Coverage	# Peptides	#AAs	MW [Da]	Score	Description
		Q6G545	2.49	1	442	47484.9	4.02745	3-phosphoshikimate 1-carboxyvinyltransferase - Bartonella henselae (Rochalimaea henselae) - [AROA_BARHE]
		Accession #	Coverage	# Peptides	#AAs	MW [Da]	Score	Description
		Q6G545	2.49	1	442	47484.9	4.02745	3-phosphoshikimate 1-carboxyvinyltransferase - Bartonella henselae (Rochalimaea henselae) - [AROA_BARHE]
		Accession #	Coverage	# Peptides	#AAs	MW [Da]	Score	Description
		Q6G545	2.49	1	442	47484.9	4.02745	3-phosphoshikimate 1-carboxyvinyltransferase - Bartonella henselae (Rochalimaea henselae) - [AROA_BARHE]
A5I7U4	7.55	1	159	18148.7	4.02613	UPF0247 protein CBO3570/CLC_3549 - Clostridium botulinum (strain Hall / ATCC 3502 / NCTC 13319 / Type A) - [Y3570_CLOBH]
	Sequence	# Proteins	# Protein Groups	Activation Type	Modifications	Probability	XCorr	Δ Score	Rank	Charge	MH+ [Da]	ΔM [ppm]	First Scan	Last Scan	RT [min]	MSOrder	Ions Matched	Annotation
	MNISIISVGKIK	2	1	CID		1	2.10419	0.336802	4	2	1302.8	-850.432	8564	8564	45.544	MS2	13/22
		Accession #	Coverage	# Peptides	#AAs	MW [Da]	Score	Description
		A5I7U4	7.55	1	159	18148.7	4.02613	UPF0247 protein CBO3570/CLC_3549 - Clostridium botulinum (strain Hall / ATCC 3502 / NCTC 13319 / Type A) - [Y3570_CLOBH]
		Accession #	Coverage	# Peptides	#AAs	MW [Da]	Score	Description
		A5I7U4	7.55	1	159	18148.7	4.02613	UPF0247 protein CBO3570/CLC_3549 - Clostridium botulinum (strain Hall / ATCC 3502 / NCTC 13319 / Type A) - [Y3570_CLOBH]
		Accession #	Coverage	# Peptides	#AAs	MW [Da]	Score	Description
		A5I7U4	7.55	1	159	18148.7	4.02613	UPF0247 protein CBO3570/CLC_3549 - Clostridium botulinum (strain Hall / ATCC 3502 / NCTC 13319 / Type A) - [Y3570_CLOBH]
		Accession #	Coverage	# Peptides	#AAs	MW [Da]	Score	Description
		A5I7U4	7.55	1	159	18148.7	4.02613	UPF0247 protein CBO3570/CLC_3549 - Clostridium botulinum (strain Hall / ATCC 3502 / NCTC 13319 / Type A) - [Y3570_CLOBH]
P15889	3	1	300	33416.1	4.02356	Uncharacterized 33.4 kDa protein in ribosomal RNA operon - Thermofilum pendens - [YR33_THEPE]
	Sequence	# Proteins	# Protein Groups	Activation Type	Modifications	Probability	XCorr	Δ Score	Rank	Charge	MH+ [Da]	ΔM [ppm]	First Scan	Last Scan	RT [min]	MSOrder	Ions Matched	Annotation
	DLVDFLGGR	1	1	CID		1	2.13661	0.0752223	4	2	990.871	-1249.29	5454	5454	28.5739	MS2	12/16
		Accession #	Coverage	# Peptides	#AAs	MW [Da]	Score	Description
		P15889	3	1	300	33416.1	4.02356	Uncharacterized 33.4 kDa protein in ribosomal RNA operon - Thermofilum pendens - [YR33_THEPE]
		Accession #	Coverage	# Peptides	#AAs	MW [Da]	Score	Description
		P15889	3	1	300	33416.1	4.02356	Uncharacterized 33.4 kDa protein in ribosomal RNA operon - Thermofilum pendens - [YR33_THEPE]
Q5RBE5	3.43	2	321	35817.1	4.01306	GDP-L-fucose synthetase - Pongo abelii (Sumatran orangutan) - [FCL_PONAB]
	Sequence	# Proteins	# Protein Groups	Activation Type	Modifications	Probability	XCorr	Δ Score	Rank	Charge	MH+ [Da]	ΔM [ppm]	First Scan	Last Scan	RT [min]	MSOrder	Ions Matched	Annotation
	DADLTDAAQTR	1	1	CID		1	2.0124	0.153018	10	2	1176.97	-244.635	7021	7021	37.0594	MS2	10/20
		Accession #	Coverage	# Peptides	#AAs	MW [Da]	Score	Description
		Q5RBE5	3.43	2	321	35817.1	4.01306	GDP-L-fucose synthetase - Pongo abelii (Sumatran orangutan) - [FCL_PONAB]
	DADLTDAAQTR	1	1	CID		1	2.00066	0.145533	8	2	1176.98	-228.278	6995	6995	36.9148	MS2	10/20
		Accession #	Coverage	# Peptides	#AAs	MW [Da]	Score	Description
		Q5RBE5	3.43	2	321	35817.1	4.01306	GDP-L-fucose synthetase - Pongo abelii (Sumatran orangutan) - [FCL_PONAB]
P19105	6.43	1	171	19781.5	4.01283	Myosin regulatory light chain 2, nonsarcomeric - Homo sapiens (Human) - [MLRM_HUMAN]
	Sequence	# Proteins	# Protein Groups	Activation Type	Modifications	Probability	XCorr	Δ Score	Rank	Charge	MH+ [Da]	ΔM [ppm]	First Scan	Last Scan	RT [min]	MSOrder	Ions Matched	Annotation
	LNGTDPEDVIR	11	1	CID		1	2.04787	0	1	2	1229.26	-73.8538	7418	7418	39.249	MS2	14/20
		Accession #	Coverage	# Peptides	#AAs	MW [Da]	Score	Description
		P19105	6.43	1	171	19781.5	4.01283	Myosin regulatory light chain 2, nonsarcomeric - Homo sapiens (Human) - [MLRM_HUMAN]
		Accession #	Coverage	# Peptides	#AAs	MW [Da]	Score	Description
		P19105	6.43	1	171	19781.5	4.01283	Myosin regulatory light chain 2, nonsarcomeric - Homo sapiens (Human) - [MLRM_HUMAN]
A5EX97	9.32	1	118	13326.3	3.99514	30S ribosomal protein S13 - Dichelobacter nodosus (strain VCS1703A) - [RS13_DICNV]
	Sequence	# Proteins	# Protein Groups	Activation Type	Modifications	Probability	XCorr	Δ Score	Rank	Charge	MH+ [Da]	ΔM [ppm]	First Scan	Last Scan	RT [min]	MSOrder	Ions Matched	Annotation
	DLSDSEVEALR	1	1	CID		1	2.01234	0.187188	2	2	1234.06	-248.314	4334	4334	22.6594	MS2	14/20
		Accession #	Coverage	# Peptides	#AAs	MW [Da]	Score	Description
		A5EX97	9.32	1	118	13326.3	3.99514	30S ribosomal protein S13 - Dichelobacter nodosus (strain VCS1703A) - [RS13_DICNV]
		Accession #	Coverage	# Peptides	#AAs	MW [Da]	Score	Description
		A5EX97	9.32	1	118	13326.3	3.99514	30S ribosomal protein S13 - Dichelobacter nodosus (strain VCS1703A) - [RS13_DICNV]
		Accession #	Coverage	# Peptides	#AAs	MW [Da]	Score	Description
		A5EX97	9.32	1	118	13326.3	3.99514	30S ribosomal protein S13 - Dichelobacter nodosus (strain VCS1703A) - [RS13_DICNV]
		Accession #	Coverage	# Peptides	#AAs	MW [Da]	Score	Description
		A5EX97	9.32	1	118	13326.3	3.99514	30S ribosomal protein S13 - Dichelobacter nodosus (strain VCS1703A) - [RS13_DICNV]
		Accession #	Coverage	# Peptides	#AAs	MW [Da]	Score	Description
		A5EX97	9.32	1	118	13326.3	3.99514	30S ribosomal protein S13 - Dichelobacter nodosus (strain VCS1703A) - [RS13_DICNV]
		Accession #	Coverage	# Peptides	#AAs	MW [Da]	Score	Description
		A5EX97	9.32	1	118	13326.3	3.99514	30S ribosomal protein S13 - Dichelobacter nodosus (strain VCS1703A) - [RS13_DICNV]
		Accession #	Coverage	# Peptides	#AAs	MW [Da]	Score	Description
		A5EX97	9.32	1	118	13326.3	3.99514	30S ribosomal protein S13 - Dichelobacter nodosus (strain VCS1703A) - [RS13_DICNV]
Q3IHI4	1.38	1	580	64177.8	3.98878	Arginyl-tRNA synthetase - Pseudoalteromonas haloplanktis (strain TAC 125) - [SYR_PSEHT]
	Sequence	# Proteins	# Protein Groups	Activation Type	Modifications	Probability	XCorr	Δ Score	Rank	Charge	MH+ [Da]	ΔM [ppm]	First Scan	Last Scan	RT [min]	MSOrder	Ions Matched	Annotation
	AAIKLAER	1	1	CID		1	2.16194	0.121974	7	2	872.202	145.595	5286	5286	27.6706	MS2	11/14
		Accession #	Coverage	# Peptides	#AAs	MW [Da]	Score	Description
		Q3IHI4	1.38	1	580	64177.8	3.98878	Arginyl-tRNA synthetase - Pseudoalteromonas haloplanktis (strain TAC 125) - [SYR_PSEHT]
		Accession #	Coverage	# Peptides	#AAs	MW [Da]	Score	Description
		Q3IHI4	1.38	1	580	64177.8	3.98878	Arginyl-tRNA synthetase - Pseudoalteromonas haloplanktis (strain TAC 125) - [SYR_PSEHT]
Q62F99	1.41	1	1063	117182	3.98682	Error-prone DNA polymerase - Burkholderia mallei (Pseudomonas mallei) - [DNAE2_BURMA]
	Sequence	# Proteins	# Protein Groups	Activation Type	Modifications	Probability	XCorr	Δ Score	Rank	Charge	MH+ [Da]	ΔM [ppm]	First Scan	Last Scan	RT [min]	MSOrder	Ions Matched	Annotation
	GYSREFAEQIFEQIK	2	1	CID		1	2.10131	0.483367	4	2	1845.07	-987.087	7848	7848	41.6153	MS2	12/28
		Accession #	Coverage	# Peptides	#AAs	MW [Da]	Score	Description
		Q62F99	1.41	1	1063	117182	3.98682	Error-prone DNA polymerase - Burkholderia mallei (Pseudomonas mallei) - [DNAE2_BURMA]
		Accession #	Coverage	# Peptides	#AAs	MW [Da]	Score	Description
		Q62F99	1.41	1	1063	117182	3.98682	Error-prone DNA polymerase - Burkholderia mallei (Pseudomonas mallei) - [DNAE2_BURMA]
		Accession #	Coverage	# Peptides	#AAs	MW [Da]	Score	Description
		Q62F99	1.41	1	1063	117182	3.98682	Error-prone DNA polymerase - Burkholderia mallei (Pseudomonas mallei) - [DNAE2_BURMA]
P59027	5.23	1	363	40524.4	3.98674	3-isopropylmalate dehydrogenase - Buchnera aphidicola subsp. Pemphigus spyrothecae - [LEU3_BUCPS]
	Sequence	# Proteins	# Protein Groups	Activation Type	Modifications	Probability	XCorr	Δ Score	Rank	Charge	MH+ [Da]	ΔM [ppm]	First Scan	Last Scan	RT [min]	MSOrder	Ions Matched	Annotation
	YKITSVDKANVLESSVLWR	1	1	CID		1	2.11334	0.0952066	5	2	2211.01	1451.43	5399	5399	28.2751	MS2	10/36
		Accession #	Coverage	# Peptides	#AAs	MW [Da]	Score	Description
		P59027	5.23	1	363	40524.4	3.98674	3-isopropylmalate dehydrogenase - Buchnera aphidicola subsp. Pemphigus spyrothecae - [LEU3_BUCPS]
		Accession #	Coverage	# Peptides	#AAs	MW [Da]	Score	Description
		P59027	5.23	1	363	40524.4	3.98674	3-isopropylmalate dehydrogenase - Buchnera aphidicola subsp. Pemphigus spyrothecae - [LEU3_BUCPS]
		Accession #	Coverage	# Peptides	#AAs	MW [Da]	Score	Description
		P59027	5.23	1	363	40524.4	3.98674	3-isopropylmalate dehydrogenase - Buchnera aphidicola subsp. Pemphigus spyrothecae - [LEU3_BUCPS]
Q8WWF8	5.56	1	198	23087.6	3.97479	Calcyphosin-like protein - Homo sapiens (Human) - [CAPSL_HUMAN]
	Sequence	# Proteins	# Protein Groups	Activation Type	Modifications	Probability	XCorr	Δ Score	Rank	Charge	MH+ [Da]	ΔM [ppm]	First Scan	Last Scan	RT [min]	MSOrder	Ions Matched	Annotation
	KLTTATNPIER	1	1	CID		1.9989	2.07788	0	1	2	1243.69	-740.695	6273	6273	32.9737	MS2	13/20
		Accession #	Coverage	# Peptides	#AAs	MW [Da]	Score	Description
		Q8WWF8	5.56	1	198	23087.6	3.97479	Calcyphosin-like protein - Homo sapiens (Human) - [CAPSL_HUMAN]
		Accession #	Coverage	# Peptides	#AAs	MW [Da]	Score	Description
		Q8WWF8	5.56	1	198	23087.6	3.97479	Calcyphosin-like protein - Homo sapiens (Human) - [CAPSL_HUMAN]
		Accession #	Coverage	# Peptides	#AAs	MW [Da]	Score	Description
		Q8WWF8	5.56	1	198	23087.6	3.97479	Calcyphosin-like protein - Homo sapiens (Human) - [CAPSL_HUMAN]
		Accession #	Coverage	# Peptides	#AAs	MW [Da]	Score	Description
		Q8WWF8	5.56	1	198	23087.6	3.97479	Calcyphosin-like protein - Homo sapiens (Human) - [CAPSL_HUMAN]
Q6EVY7	0.4	1	2253	264572	3.96253	Protein ycf2 - Nymphaea alba (White water-lily) - [YCF2_NYMAL]
	Sequence	# Proteins	# Protein Groups	Activation Type	Modifications	Probability	XCorr	Δ Score	Rank	Charge	MH+ [Da]	ΔM [ppm]	First Scan	Last Scan	RT [min]	MSOrder	Ions Matched	Annotation
	NQHESDFLR	6	1	CID		1	2.04133	0	1	2	1145.08	-1123.67	6149	6149	32.2996	MS2	12/16
		Accession #	Coverage	# Peptides	#AAs	MW [Da]	Score	Description
		Q6EVY7	0.4	1	2253	264572	3.96253	Protein ycf2 - Nymphaea alba (White water-lily) - [YCF2_NYMAL]
		Accession #	Coverage	# Peptides	#AAs	MW [Da]	Score	Description
		Q6EVY7	0.4	1	2253	264572	3.96253	Protein ycf2 - Nymphaea alba (White water-lily) - [YCF2_NYMAL]
O29798	9.92	1	121	13849.1	3.95409	Uncharacterized protein AF_0451 - Archaeoglobus fulgidus - [Y451_ARCFU]
	Sequence	# Proteins	# Protein Groups	Activation Type	Modifications	Probability	XCorr	Δ Score	Rank	Charge	MH+ [Da]	ΔM [ppm]	First Scan	Last Scan	RT [min]	MSOrder	Ions Matched	Annotation
	SGDNKKLIEVAK	1	1	CID		1	2.07077	0.347335	6	2	1302.8	289.268	8564	8564	45.544	MS2	13/22
		Accession #	Coverage	# Peptides	#AAs	MW [Da]	Score	Description
		O29798	9.92	1	121	13849.1	3.95409	Uncharacterized protein AF_0451 - Archaeoglobus fulgidus - [Y451_ARCFU]
		Accession #	Coverage	# Peptides	#AAs	MW [Da]	Score	Description
		O29798	9.92	1	121	13849.1	3.95409	Uncharacterized protein AF_0451 - Archaeoglobus fulgidus - [Y451_ARCFU]
Q1CUM2	3.5	1	371	41271.3	3.94328	Queuine tRNA-ribosyltransferase - Helicobacter pylori (strain HPAG1) - [TGT_HELPH]
	Sequence	# Proteins	# Protein Groups	Activation Type	Modifications	Probability	XCorr	Δ Score	Rank	Charge	MH+ [Da]	ΔM [ppm]	First Scan	Last Scan	RT [min]	MSOrder	Ions Matched	Annotation
	NARNATLFTYSGK	1	1	CID		3.7807	2.04816	0	1	2	1443.96	357.096	5449	5449	28.5474	MS2	11/24
		Accession #	Coverage	# Peptides	#AAs	MW [Da]	Score	Description
		Q1CUM2	3.5	1	371	41271.3	3.94328	Queuine tRNA-ribosyltransferase - Helicobacter pylori (strain HPAG1) - [TGT_HELPH]
		Accession #	Coverage	# Peptides	#AAs	MW [Da]	Score	Description
		Q1CUM2	3.5	1	371	41271.3	3.94328	Queuine tRNA-ribosyltransferase - Helicobacter pylori (strain HPAG1) - [TGT_HELPH]
P0AB76	3.15	1	286	31273.8	3.92698	Tagatose-1,6-bisphosphate aldolase kbaY - Escherichia coli O157:H7 - [KBAY_ECO57]
	Sequence	# Proteins	# Protein Groups	Activation Type	Modifications	Probability	XCorr	Δ Score	Rank	Charge	MH+ [Da]	ΔM [ppm]	First Scan	Last Scan	RT [min]	MSOrder	Ions Matched	Annotation
	INVcGSANR	1	1	CID	C4(Carbamidomethyl)	1	2.15021	0.0693378	3	2	990.871	-244.393	5454	5454	28.5739	MS2	10/16
		Accession #	Coverage	# Peptides	#AAs	MW [Da]	Score	Description
		P0AB76	3.15	1	286	31273.8	3.92698	Tagatose-1,6-bisphosphate aldolase kbaY - Escherichia coli O157:H7 - [KBAY_ECO57]
		Accession #	Coverage	# Peptides	#AAs	MW [Da]	Score	Description
		P0AB76	3.15	1	286	31273.8	3.92698	Tagatose-1,6-bisphosphate aldolase kbaY - Escherichia coli O157:H7 - [KBAY_ECO57]
		Accession #	Coverage	# Peptides	#AAs	MW [Da]	Score	Description
		P0AB76	3.15	1	286	31273.8	3.92698	Tagatose-1,6-bisphosphate aldolase kbaY - Escherichia coli O157:H7 - [KBAY_ECO57]
Q9VSU7	4	1	250	28268.5	3.92579	Vesicle transport protein USE1 - Drosophila melanogaster (Fruit fly) - [USE1_DROME]
	Sequence	# Proteins	# Protein Groups	Activation Type	Modifications	Probability	XCorr	Δ Score	Rank	Charge	MH+ [Da]	ΔM [ppm]	First Scan	Last Scan	RT [min]	MSOrder	Ions Matched	Annotation
	MATKLNVNIR	1	1	CID		1	2.01063	0.0836203	8	2	1160.03	-398.502	4055	4055	21.2102	MS2	9/18
		Accession #	Coverage	# Peptides	#AAs	MW [Da]	Score	Description
		Q9VSU7	4	1	250	28268.5	3.92579	Vesicle transport protein USE1 - Drosophila melanogaster (Fruit fly) - [USE1_DROME]
		Accession #	Coverage	# Peptides	#AAs	MW [Da]	Score	Description
		Q9VSU7	4	1	250	28268.5	3.92579	Vesicle transport protein USE1 - Drosophila melanogaster (Fruit fly) - [USE1_DROME]
Q6LVB6	4.78	1	209	22383.8	3.91609	50S ribosomal protein L3 - Photobacterium profundum (Photobacterium sp. (strain SS9)) - [RL3_PHOPR]
	Sequence	# Proteins	# Protein Groups	Activation Type	Modifications	Probability	XCorr	Δ Score	Rank	Charge	MH+ [Da]	ΔM [ppm]	First Scan	Last Scan	RT [min]	MSOrder	Ions Matched	Annotation
	KMAGHMGAER	10	1	CID		1	2.06493	0	1	2	1087.24	-1060.28	4794	4794	25.0547	MS2	12/18
		Accession #	Coverage	# Peptides	#AAs	MW [Da]	Score	Description
		Q6LVB6	4.78	1	209	22383.8	3.91609	50S ribosomal protein L3 - Photobacterium profundum (Photobacterium sp. (strain SS9)) - [RL3_PHOPR]
		Accession #	Coverage	# Peptides	#AAs	MW [Da]	Score	Description
		Q6LVB6	4.78	1	209	22383.8	3.91609	50S ribosomal protein L3 - Photobacterium profundum (Photobacterium sp. (strain SS9)) - [RL3_PHOPR]
		Accession #	Coverage	# Peptides	#AAs	MW [Da]	Score	Description
		Q6LVB6	4.78	1	209	22383.8	3.91609	50S ribosomal protein L3 - Photobacterium profundum (Photobacterium sp. (strain SS9)) - [RL3_PHOPR]
		Accession #	Coverage	# Peptides	#AAs	MW [Da]	Score	Description
		Q6LVB6	4.78	1	209	22383.8	3.91609	50S ribosomal protein L3 - Photobacterium profundum (Photobacterium sp. (strain SS9)) - [RL3_PHOPR]
		Accession #	Coverage	# Peptides	#AAs	MW [Da]	Score	Description
		Q6LVB6	4.78	1	209	22383.8	3.91609	50S ribosomal protein L3 - Photobacterium profundum (Photobacterium sp. (strain SS9)) - [RL3_PHOPR]
A4VYU4	1.07	1	1215	135494	3.89282	DNA-directed RNA polymerase subunit beta' - Streptococcus suis (strain 98HAH33) - [RPOC_STRS2]
	Sequence	# Proteins	# Protein Groups	Activation Type	Modifications	Probability	XCorr	Δ Score	Rank	Charge	MH+ [Da]	ΔM [ppm]	First Scan	Last Scan	RT [min]	MSOrder	Ions Matched	Annotation
	EIVNAGVEQVTIR	1	1	CID		1	2.27691	0	1	2	1427.47	-1160.05	6301	6301	33.1261	MS2	13/24
		Accession #	Coverage	# Peptides	#AAs	MW [Da]	Score	Description
		A4VYU4	1.07	1	1215	135494	3.89282	DNA-directed RNA polymerase subunit beta' - Streptococcus suis (strain 98HAH33) - [RPOC_STRS2]
		Accession #	Coverage	# Peptides	#AAs	MW [Da]	Score	Description
		A4VYU4	1.07	1	1215	135494	3.89282	DNA-directed RNA polymerase subunit beta' - Streptococcus suis (strain 98HAH33) - [RPOC_STRS2]
		Accession #	Coverage	# Peptides	#AAs	MW [Da]	Score	Description
		A4VYU4	1.07	1	1215	135494	3.89282	DNA-directed RNA polymerase subunit beta' - Streptococcus suis (strain 98HAH33) - [RPOC_STRS2]
Q8R344	6.02	1	166	18880.1	3.89045	Coiled-coil domain-containing protein 12 - Mus musculus (Mouse) - [CCD12_MOUSE]
	Sequence	# Proteins	# Protein Groups	Activation Type	Modifications	Probability	XCorr	Δ Score	Rank	Charge	MH+ [Da]	ΔM [ppm]	First Scan	Last Scan	RT [min]	MSOrder	Ions Matched	Annotation
	MAAAPAGVGR	1	1	CID		1	2.04268	0	1	2	900.869	-208.385	6209	6209	32.6255	MS2	11/18
		Accession #	Coverage	# Peptides	#AAs	MW [Da]	Score	Description
		Q8R344	6.02	1	166	18880.1	3.89045	Coiled-coil domain-containing protein 12 - Mus musculus (Mouse) - [CCD12_MOUSE]
		Accession #	Coverage	# Peptides	#AAs	MW [Da]	Score	Description
		Q8R344	6.02	1	166	18880.1	3.89045	Coiled-coil domain-containing protein 12 - Mus musculus (Mouse) - [CCD12_MOUSE]
P54659	0.95	1	846	95014.7	3.88908	Major vault protein beta - Dictyostelium discoideum (Slime mold) - [MVPB_DICDI]
	Sequence	# Proteins	# Protein Groups	Activation Type	Modifications	Probability	XCorr	Δ Score	Rank	Charge	MH+ [Da]	ΔM [ppm]	First Scan	Last Scan	RT [min]	MSOrder	Ions Matched	Annotation
	ENQALKLR	1	1	CID		1	2.00499	0.0964838	6	2	971.505	-628.592	4493	4493	23.4839	MS2	9/14
		Accession #	Coverage	# Peptides	#AAs	MW [Da]	Score	Description
		P54659	0.95	1	846	95014.7	3.88908	Major vault protein beta - Dictyostelium discoideum (Slime mold) - [MVPB_DICDI]
		Accession #	Coverage	# Peptides	#AAs	MW [Da]	Score	Description
		P54659	0.95	1	846	95014.7	3.88908	Major vault protein beta - Dictyostelium discoideum (Slime mold) - [MVPB_DICDI]
		Accession #	Coverage	# Peptides	#AAs	MW [Da]	Score	Description
		P54659	0.95	1	846	95014.7	3.88908	Major vault protein beta - Dictyostelium discoideum (Slime mold) - [MVPB_DICDI]
Q1GHD3	4.04	1	198	20269	3.88232	50S ribosomal protein L21 - Silicibacter sp. (strain TM1040) - [RL21_SILST]
	Sequence	# Proteins	# Protein Groups	Activation Type	Modifications	Probability	XCorr	Δ Score	Rank	Charge	MH+ [Da]	ΔM [ppm]	First Scan	Last Scan	RT [min]	MSOrder	Ions Matched	Annotation
	VQAGDmLR	2	1	CID	M6(Oxidation)	1	2.00886	0	1	2	904.969	-1082.91	5661	5661	29.6823	MS2	10/14
		Accession #	Coverage	# Peptides	#AAs	MW [Da]	Score	Description
		Q1GHD3	4.04	1	198	20269	3.88232	50S ribosomal protein L21 - Silicibacter sp. (strain TM1040) - [RL21_SILST]
		Accession #	Coverage	# Peptides	#AAs	MW [Da]	Score	Description
		Q1GHD3	4.04	1	198	20269	3.88232	50S ribosomal protein L21 - Silicibacter sp. (strain TM1040) - [RL21_SILST]
P34961	2.45	1	286	32388.8	3.87514	Non-structural protein NS4 - Rice stripe virus (isolate M) (RSV) - [VNS4_RSVM]
	Sequence	# Proteins	# Protein Groups	Activation Type	Modifications	Probability	XCorr	Δ Score	Rank	Charge	MH+ [Da]	ΔM [ppm]	First Scan	Last Scan	RT [min]	MSOrder	Ions Matched	Annotation
	RVDNKNR	2	1	CID		1	2.07181	0	1	2	900.708	-1294.22	5051	5051	26.4122	MS2	9/12
		Accession #	Coverage	# Peptides	#AAs	MW [Da]	Score	Description
		P34961	2.45	1	286	32388.8	3.87514	Non-structural protein NS4 - Rice stripe virus (isolate M) (RSV) - [VNS4_RSVM]
		Accession #	Coverage	# Peptides	#AAs	MW [Da]	Score	Description
		P34961	2.45	1	286	32388.8	3.87514	Non-structural protein NS4 - Rice stripe virus (isolate M) (RSV) - [VNS4_RSVM]
		Accession #	Coverage	# Peptides	#AAs	MW [Da]	Score	Description
		P34961	2.45	1	286	32388.8	3.87514	Non-structural protein NS4 - Rice stripe virus (isolate M) (RSV) - [VNS4_RSVM]
O67275	2	1	400	45011.4	3.84735	Probable S-adenosylmethionine synthetase - Aquifex aeolicus - [METL_AQUAE]
	Sequence	# Proteins	# Protein Groups	Activation Type	Modifications	Probability	XCorr	Δ Score	Rank	Charge	MH+ [Da]	ΔM [ppm]	First Scan	Last Scan	RT [min]	MSOrder	Ions Matched	Annotation
	DLVDLFLR	1	1	CID		1	2.03725	0.118228	7	2	990.871	-305.693	5454	5454	28.5739	MS2	10/14
		Accession #	Coverage	# Peptides	#AAs	MW [Da]	Score	Description
		O67275	2	1	400	45011.4	3.84735	Probable S-adenosylmethionine synthetase - Aquifex aeolicus - [METL_AQUAE]
		Accession #	Coverage	# Peptides	#AAs	MW [Da]	Score	Description
		O67275	2	1	400	45011.4	3.84735	Probable S-adenosylmethionine synthetase - Aquifex aeolicus - [METL_AQUAE]
P50875	2.48	1	604	67754.7	3.84472	Transcription factor SPT20 - Saccharomyces cerevisiae (Baker's yeast) - [SPT20_YEAST]
	Sequence	# Proteins	# Protein Groups	Activation Type	Modifications	Probability	XCorr	Δ Score	Rank	Charge	MH+ [Da]	ΔM [ppm]	First Scan	Last Scan	RT [min]	MSOrder	Ions Matched	Annotation
	QQQALEQQQNGGAmK	1	1	CID	M14(Oxidation)	1	2.09809	0	1	2	1675.46	-362.019	6044	6044	31.7331	MS2	10/28
		Accession #	Coverage	# Peptides	#AAs	MW [Da]	Score	Description
		P50875	2.48	1	604	67754.7	3.84472	Transcription factor SPT20 - Saccharomyces cerevisiae (Baker's yeast) - [SPT20_YEAST]
		Accession #	Coverage	# Peptides	#AAs	MW [Da]	Score	Description
		P50875	2.48	1	604	67754.7	3.84472	Transcription factor SPT20 - Saccharomyces cerevisiae (Baker's yeast) - [SPT20_YEAST]
Q3AAM6	11.69	1	77	9011.44	3.83973	Exodeoxyribonuclease 7 small subunit - Carboxydothermus hydrogenoformans (strain Z-2901 / DSM 6008) - [EX7S_CARHZ]
	Sequence	# Proteins	# Protein Groups	Activation Type	Modifications	Probability	XCorr	Δ Score	Rank	Charge	MH+ [Da]	ΔM [ppm]	First Scan	Last Scan	RT [min]	MSOrder	Ions Matched	Annotation
	MTFEEAmNR	1	1	CID	M7(Oxidation)	1	2.03376	0	1	2	1143.83	-1471.19	6005	6005	31.5222	MS2	13/16
		Accession #	Coverage	# Peptides	#AAs	MW [Da]	Score	Description
		Q3AAM6	11.69	1	77	9011.44	3.83973	Exodeoxyribonuclease 7 small subunit - Carboxydothermus hydrogenoformans (strain Z-2901 / DSM 6008) - [EX7S_CARHZ]
		Accession #	Coverage	# Peptides	#AAs	MW [Da]	Score	Description
		Q3AAM6	11.69	1	77	9011.44	3.83973	Exodeoxyribonuclease 7 small subunit - Carboxydothermus hydrogenoformans (strain Z-2901 / DSM 6008) - [EX7S_CARHZ]
A0A325	1.15	1	1391	157510	3.8282	DNA-directed RNA polymerase subunit beta'' - Coffea arabica (Coffee) - [RPOC2_COFAR]
	Sequence	# Proteins	# Protein Groups	Activation Type	Modifications	Probability	XCorr	Δ Score	Rank	Charge	MH+ [Da]	ΔM [ppm]	First Scan	Last Scan	RT [min]	MSOrder	Ions Matched	Annotation
	cIATRNQDIGIELVNR	1	1	CID	C1(Carbamidomethyl)	1	2.04557	0	1	2	1872.95	-197.487	10349	10349	55.3383	MS2	16/30
		Accession #	Coverage	# Peptides	#AAs	MW [Da]	Score	Description
		A0A325	1.15	1	1391	157510	3.8282	DNA-directed RNA polymerase subunit beta'' - Coffea arabica (Coffee) - [RPOC2_COFAR]
		Accession #	Coverage	# Peptides	#AAs	MW [Da]	Score	Description
		A0A325	1.15	1	1391	157510	3.8282	DNA-directed RNA polymerase subunit beta'' - Coffea arabica (Coffee) - [RPOC2_COFAR]
		Accession #	Coverage	# Peptides	#AAs	MW [Da]	Score	Description
		A0A325	1.15	1	1391	157510	3.8282	DNA-directed RNA polymerase subunit beta'' - Coffea arabica (Coffee) - [RPOC2_COFAR]
		Accession #	Coverage	# Peptides	#AAs	MW [Da]	Score	Description
		A0A325	1.15	1	1391	157510	3.8282	DNA-directed RNA polymerase subunit beta'' - Coffea arabica (Coffee) - [RPOC2_COFAR]
P15195	6.42	1	265	28095.1	3.79623	Chlorophyll a-b binding protein type 1 member F3, chloroplast precursor - Polystichum munitum (Giant holly fern) - [CB23_POLMU]
	Sequence	# Proteins	# Protein Groups	Activation Type	Modifications	Probability	XCorr	Δ Score	Rank	Charge	MH+ [Da]	ΔM [ppm]	First Scan	Last Scan	RT [min]	MSOrder	Ions Matched	Annotation
	WAmLGALGcVTPELLAK	1	1	CID	M3(Oxidation) C9(Carbamidomethyl)	34.5309	2.00592	0	1	2	1847.19	-61.7277	8573	8573	45.5922	MS2	16/32
		Accession #	Coverage	# Peptides	#AAs	MW [Da]	Score	Description
		P15195	6.42	1	265	28095.1	3.79623	Chlorophyll a-b binding protein type 1 member F3, chloroplast precursor - Polystichum munitum (Giant holly fern) - [CB23_POLMU]
		Accession #	Coverage	# Peptides	#AAs	MW [Da]	Score	Description
		P15195	6.42	1	265	28095.1	3.79623	Chlorophyll a-b binding protein type 1 member F3, chloroplast precursor - Polystichum munitum (Giant holly fern) - [CB23_POLMU]
O05101	3.87	1	310	34369.1	3.79596	Methionyl-tRNA formyltransferase - Clostridium acetobutylicum - [FMT_CLOAB]
	Sequence	# Proteins	# Protein Groups	Activation Type	Modifications	Probability	XCorr	Δ Score	Rank	Charge	MH+ [Da]	ΔM [ppm]	First Scan	Last Scan	RT [min]	MSOrder	Ions Matched	Annotation
	LKNDIEVINKLK	1	1	CID		1	2.02232	0	1	2	1426.95	-777.394	6470	6470	34.0393	MS2	13/22
		Accession #	Coverage	# Peptides	#AAs	MW [Da]	Score	Description
		O05101	3.87	1	310	34369.1	3.79596	Methionyl-tRNA formyltransferase - Clostridium acetobutylicum - [FMT_CLOAB]
		Accession #	Coverage	# Peptides	#AAs	MW [Da]	Score	Description
		O05101	3.87	1	310	34369.1	3.79596	Methionyl-tRNA formyltransferase - Clostridium acetobutylicum - [FMT_CLOAB]
Q5UQZ4	2.33	1	343	39934.8	3.77611	Putative KilA-N domain-containing protein R904 - Acanthamoeba polyphaga mimivirus (APMV) - [YR904_MIMIV]
	Sequence	# Proteins	# Protein Groups	Activation Type	Modifications	Probability	XCorr	Δ Score	Rank	Charge	MH+ [Da]	ΔM [ppm]	First Scan	Last Scan	RT [min]	MSOrder	Ions Matched	Annotation
	LDVVcNDR	1	1	CID	C5(Carbamidomethyl)	1	2.08121	0.0992029	6	2	990.871	-241.893	5454	5454	28.5739	MS2	9/14
		Accession #	Coverage	# Peptides	#AAs	MW [Da]	Score	Description
		Q5UQZ4	2.33	1	343	39934.8	3.77611	Putative KilA-N domain-containing protein R904 - Acanthamoeba polyphaga mimivirus (APMV) - [YR904_MIMIV]
		Accession #	Coverage	# Peptides	#AAs	MW [Da]	Score	Description
		Q5UQZ4	2.33	1	343	39934.8	3.77611	Putative KilA-N domain-containing protein R904 - Acanthamoeba polyphaga mimivirus (APMV) - [YR904_MIMIV]
P46875	1.33	1	754	84977.4	3.76915	Kinesin-3 - Arabidopsis thaliana (Mouse-ear cress) - [ATK3_ARATH]
	Sequence	# Proteins	# Protein Groups	Activation Type	Modifications	Probability	XCorr	Δ Score	Rank	Charge	MH+ [Da]	ΔM [ppm]	First Scan	Last Scan	RT [min]	MSOrder	Ions Matched	Annotation
	mVGAMANNGR	1	1	CID	M1(Oxidation)	1	2.1508	0	1	2	1036.15	-1058.38	4981	4981	26.0418	MS2	10/18
		Accession #	Coverage	# Peptides	#AAs	MW [Da]	Score	Description
		P46875	1.33	1	754	84977.4	3.76915	Kinesin-3 - Arabidopsis thaliana (Mouse-ear cress) - [ATK3_ARATH]
		Accession #	Coverage	# Peptides	#AAs	MW [Da]	Score	Description
		P46875	1.33	1	754	84977.4	3.76915	Kinesin-3 - Arabidopsis thaliana (Mouse-ear cress) - [ATK3_ARATH]
		Accession #	Coverage	# Peptides	#AAs	MW [Da]	Score	Description
		P46875	1.33	1	754	84977.4	3.76915	Kinesin-3 - Arabidopsis thaliana (Mouse-ear cress) - [ATK3_ARATH]
		Accession #	Coverage	# Peptides	#AAs	MW [Da]	Score	Description
		P46875	1.33	1	754	84977.4	3.76915	Kinesin-3 - Arabidopsis thaliana (Mouse-ear cress) - [ATK3_ARATH]
Q03HZ9	0.89	1	789	89415.7	3.76075	Protein translocase subunit secA 2 - Pediococcus pentosaceus (strain ATCC 25745 / 183-1w) - [SECA2_PEDPA]
	Sequence	# Proteins	# Protein Groups	Activation Type	Modifications	Probability	XCorr	Δ Score	Rank	Charge	MH+ [Da]	ΔM [ppm]	First Scan	Last Scan	RT [min]	MSOrder	Ions Matched	Annotation
	RVDDQLR	1	1	CID		1	2.04944	0.0107945	2	2	900.708	-1291.13	5051	5051	26.4122	MS2	9/12
		Accession #	Coverage	# Peptides	#AAs	MW [Da]	Score	Description
		Q03HZ9	0.89	1	789	89415.7	3.76075	Protein translocase subunit secA 2 - Pediococcus pentosaceus (strain ATCC 25745 / 183-1w) - [SECA2_PEDPA]
		Accession #	Coverage	# Peptides	#AAs	MW [Da]	Score	Description
		Q03HZ9	0.89	1	789	89415.7	3.76075	Protein translocase subunit secA 2 - Pediococcus pentosaceus (strain ATCC 25745 / 183-1w) - [SECA2_PEDPA]
		Accession #	Coverage	# Peptides	#AAs	MW [Da]	Score	Description
		Q03HZ9	0.89	1	789	89415.7	3.76075	Protein translocase subunit secA 2 - Pediococcus pentosaceus (strain ATCC 25745 / 183-1w) - [SECA2_PEDPA]
Q619T5	3.15	1	634	72222.8	3.75044	RAS and EF-hand domain-containing protein homolog - Caenorhabditis briggsae - [RASEF_CAEBR]
	Sequence	# Proteins	# Protein Groups	Activation Type	Modifications	Probability	XCorr	Δ Score	Rank	Charge	MH+ [Da]	ΔM [ppm]	First Scan	Last Scan	RT [min]	MSOrder	Ions Matched	Annotation
	IVmcGDAAVGKSSFVmRVIR	2	1	CID	M3(Oxidation) C4(Carbamidomethyl) M16(Oxidation)	1	2.02976	0	1	2	2228.72	-981.581	5382	5382	28.1818	MS2	12/38
		Accession #	Coverage	# Peptides	#AAs	MW [Da]	Score	Description
		Q619T5	3.15	1	634	72222.8	3.75044	RAS and EF-hand domain-containing protein homolog - Caenorhabditis briggsae - [RASEF_CAEBR]
		Accession #	Coverage	# Peptides	#AAs	MW [Da]	Score	Description
		Q619T5	3.15	1	634	72222.8	3.75044	RAS and EF-hand domain-containing protein homolog - Caenorhabditis briggsae - [RASEF_CAEBR]
P52756	1.1	1	815	92097	3.75006	RNA-binding protein 5 - Homo sapiens (Human) - [RBM5_HUMAN]
	Sequence	# Proteins	# Protein Groups	Activation Type	Modifications	Probability	XCorr	Δ Score	Rank	Charge	MH+ [Da]	ΔM [ppm]	First Scan	Last Scan	RT [min]	MSOrder	Ions Matched	Annotation
	DLVLSDGNR	1	1	CID		1	2.00611	0.0256315	2	2	988.098	-976.097	5789	5789	30.367	MS2	12/16
		Accession #	Coverage	# Peptides	#AAs	MW [Da]	Score	Description
		P52756	1.1	1	815	92097	3.75006	RNA-binding protein 5 - Homo sapiens (Human) - [RBM5_HUMAN]
		Accession #	Coverage	# Peptides	#AAs	MW [Da]	Score	Description
		P52756	1.1	1	815	92097	3.75006	RNA-binding protein 5 - Homo sapiens (Human) - [RBM5_HUMAN]
		Accession #	Coverage	# Peptides	#AAs	MW [Da]	Score	Description
		P52756	1.1	1	815	92097	3.75006	RNA-binding protein 5 - Homo sapiens (Human) - [RBM5_HUMAN]
		Accession #	Coverage	# Peptides	#AAs	MW [Da]	Score	Description
		P52756	1.1	1	815	92097	3.75006	RNA-binding protein 5 - Homo sapiens (Human) - [RBM5_HUMAN]
Q39054	1.64	1	670	71234.2	3.74655	Molybdopterin biosynthesis protein CNX1 - Arabidopsis thaliana (Mouse-ear cress) - [CNX1_ARATH]
	Sequence	# Proteins	# Protein Groups	Activation Type	Modifications	Probability	XCorr	Δ Score	Rank	Charge	MH+ [Da]	ΔM [ppm]	First Scan	Last Scan	RT [min]	MSOrder	Ions Matched	Annotation
	KASLSEPGSIR	1	1	CID		1	2.12423	0.0299781	3	2	1145.49	183.576	5581	5581	29.2534	MS2	13/20
		Accession #	Coverage	# Peptides	#AAs	MW [Da]	Score	Description
		Q39054	1.64	1	670	71234.2	3.74655	Molybdopterin biosynthesis protein CNX1 - Arabidopsis thaliana (Mouse-ear cress) - [CNX1_ARATH]
		Accession #	Coverage	# Peptides	#AAs	MW [Da]	Score	Description
		Q39054	1.64	1	670	71234.2	3.74655	Molybdopterin biosynthesis protein CNX1 - Arabidopsis thaliana (Mouse-ear cress) - [CNX1_ARATH]
		Accession #	Coverage	# Peptides	#AAs	MW [Da]	Score	Description
		Q39054	1.64	1	670	71234.2	3.74655	Molybdopterin biosynthesis protein CNX1 - Arabidopsis thaliana (Mouse-ear cress) - [CNX1_ARATH]
		Accession #	Coverage	# Peptides	#AAs	MW [Da]	Score	Description
		Q39054	1.64	1	670	71234.2	3.74655	Molybdopterin biosynthesis protein CNX1 - Arabidopsis thaliana (Mouse-ear cress) - [CNX1_ARATH]
		Accession #	Coverage	# Peptides	#AAs	MW [Da]	Score	Description
		Q39054	1.64	1	670	71234.2	3.74655	Molybdopterin biosynthesis protein CNX1 - Arabidopsis thaliana (Mouse-ear cress) - [CNX1_ARATH]
P13875	1.69	1	770	88005.8	3.72515	Polymerase basic protein 2 - Influenza B virus (strain B/Ann Arbor/1/1966 [cold-adapted]) - [PB2_INBAC]
	Sequence	# Proteins	# Protein Groups	Activation Type	Modifications	Probability	XCorr	Δ Score	Rank	Charge	MH+ [Da]	ΔM [ppm]	First Scan	Last Scan	RT [min]	MSOrder	Ions Matched	Annotation
	NGEPYQFLRLMLK	1	1	CID		1	2.08235	0	1	2	1609.76	-175.421	5255	5255	27.5048	MS2	12/24
		Accession #	Coverage	# Peptides	#AAs	MW [Da]	Score	Description
		P13875	1.69	1	770	88005.8	3.72515	Polymerase basic protein 2 - Influenza B virus (strain B/Ann Arbor/1/1966 [cold-adapted]) - [PB2_INBAC]
		Accession #	Coverage	# Peptides	#AAs	MW [Da]	Score	Description
		P13875	1.69	1	770	88005.8	3.72515	Polymerase basic protein 2 - Influenza B virus (strain B/Ann Arbor/1/1966 [cold-adapted]) - [PB2_INBAC]
Q05591	4.18	1	263	28384.6	3.70943	Cobalt-precorrin-6A reductase - Salmonella typhimurium - [CBIJ_SALTY]
	Sequence	# Proteins	# Protein Groups	Activation Type	Modifications	Probability	XCorr	Δ Score	Rank	Charge	MH+ [Da]	ΔM [ppm]	First Scan	Last Scan	RT [min]	MSOrder	Ions Matched	Annotation
	AcETAGVLLSR	1	1	CID	C2(Carbamidomethyl)	1	2.01616	0.235064	3	2	1176.85	-521.428	8673	8673	46.1416	MS2	14/20
		Accession #	Coverage	# Peptides	#AAs	MW [Da]	Score	Description
		Q05591	4.18	1	263	28384.6	3.70943	Cobalt-precorrin-6A reductase - Salmonella typhimurium - [CBIJ_SALTY]
		Accession #	Coverage	# Peptides	#AAs	MW [Da]	Score	Description
		Q05591	4.18	1	263	28384.6	3.70943	Cobalt-precorrin-6A reductase - Salmonella typhimurium - [CBIJ_SALTY]
O60163	1.73	1	519	56776.6	3.70886	Probable aspartokinase - Schizosaccharomyces pombe (Fission yeast) - [AK_SCHPO]
	Sequence	# Proteins	# Protein Groups	Activation Type	Modifications	Probability	XCorr	Δ Score	Rank	Charge	MH+ [Da]	ΔM [ppm]	First Scan	Last Scan	RT [min]	MSOrder	Ions Matched	Annotation
	DLVIGMGER	1	1	CID		1	2.02021	0.125607	8	2	990.871	701.407	5454	5454	28.5739	MS2	9/16
		Accession #	Coverage	# Peptides	#AAs	MW [Da]	Score	Description
		O60163	1.73	1	519	56776.6	3.70886	Probable aspartokinase - Schizosaccharomyces pombe (Fission yeast) - [AK_SCHPO]
		Accession #	Coverage	# Peptides	#AAs	MW [Da]	Score	Description
		O60163	1.73	1	519	56776.6	3.70886	Probable aspartokinase - Schizosaccharomyces pombe (Fission yeast) - [AK_SCHPO]
		Accession #	Coverage	# Peptides	#AAs	MW [Da]	Score	Description
		O60163	1.73	1	519	56776.6	3.70886	Probable aspartokinase - Schizosaccharomyces pombe (Fission yeast) - [AK_SCHPO]
Q80ZA4	0.42	1	4249	464439	3.7061	Fibrocystin-L precursor - Mus musculus (Mouse) - [PKHL1_MOUSE]
	Sequence	# Proteins	# Protein Groups	Activation Type	Modifications	Probability	XCorr	Δ Score	Rank	Charge	MH+ [Da]	ΔM [ppm]	First Scan	Last Scan	RT [min]	MSOrder	Ions Matched	Annotation
	SDLPQSQPISGTLDPGVK	1	1	CID		1	2.09317	0.427512	6	2	1839.79	-249.791	5528	5528	28.9678	MS2	15/34
		Accession #	Coverage	# Peptides	#AAs	MW [Da]	Score	Description
		Q80ZA4	0.42	1	4249	464439	3.7061	Fibrocystin-L precursor - Mus musculus (Mouse) - [PKHL1_MOUSE]
		Accession #	Coverage	# Peptides	#AAs	MW [Da]	Score	Description
		Q80ZA4	0.42	1	4249	464439	3.7061	Fibrocystin-L precursor - Mus musculus (Mouse) - [PKHL1_MOUSE]
		Accession #	Coverage	# Peptides	#AAs	MW [Da]	Score	Description
		Q80ZA4	0.42	1	4249	464439	3.7061	Fibrocystin-L precursor - Mus musculus (Mouse) - [PKHL1_MOUSE]
A5IK54	2.79	1	287	32543.8	3.69707	Probable endonuclease 4 - Thermotoga petrophila (strain RKU-1 / ATCC BAA-488 / DSM 13995) - [END4_THEP1]
	Sequence	# Proteins	# Protein Groups	Activation Type	Modifications	Probability	XCorr	Δ Score	Rank	Charge	MH+ [Da]	ΔM [ppm]	First Scan	Last Scan	RT [min]	MSOrder	Ions Matched	Annotation
	DLVDQKDR	1	1	CID		1	2.05888	0	1	2	988.098	-976.607	5789	5789	30.367	MS2	11/14
		Accession #	Coverage	# Peptides	#AAs	MW [Da]	Score	Description
		A5IK54	2.79	1	287	32543.8	3.69707	Probable endonuclease 4 - Thermotoga petrophila (strain RKU-1 / ATCC BAA-488 / DSM 13995) - [END4_THEP1]
		Accession #	Coverage	# Peptides	#AAs	MW [Da]	Score	Description
		A5IK54	2.79	1	287	32543.8	3.69707	Probable endonuclease 4 - Thermotoga petrophila (strain RKU-1 / ATCC BAA-488 / DSM 13995) - [END4_THEP1]
		Accession #	Coverage	# Peptides	#AAs	MW [Da]	Score	Description
		A5IK54	2.79	1	287	32543.8	3.69707	Probable endonuclease 4 - Thermotoga petrophila (strain RKU-1 / ATCC BAA-488 / DSM 13995) - [END4_THEP1]
Q86XP0	1.22	1	818	91898.4	3.65954	Cytosolic phospholipase A2 delta - Homo sapiens (Human) - [PA24D_HUMAN]
	Sequence	# Proteins	# Protein Groups	Activation Type	Modifications	Probability	XCorr	Δ Score	Rank	Charge	MH+ [Da]	ΔM [ppm]	First Scan	Last Scan	RT [min]	MSOrder	Ions Matched	Annotation
	LSGQRAALER	2	1	CID		1	2.03061	0	1	2	1100.16	-1095.35	4001	4001	20.927	MS2	11/18
		Accession #	Coverage	# Peptides	#AAs	MW [Da]	Score	Description
		Q86XP0	1.22	1	818	91898.4	3.65954	Cytosolic phospholipase A2 delta - Homo sapiens (Human) - [PA24D_HUMAN]
		Accession #	Coverage	# Peptides	#AAs	MW [Da]	Score	Description
		Q86XP0	1.22	1	818	91898.4	3.65954	Cytosolic phospholipase A2 delta - Homo sapiens (Human) - [PA24D_HUMAN]
P45608	1.86	1	431	49429.9	3.63017	Phosphate regulon sensor protein phoR - Klebsiella pneumoniae - [PHOR_KLEPN]
	Sequence	# Proteins	# Protein Groups	Activation Type	Modifications	Probability	XCorr	Δ Score	Rank	Charge	MH+ [Da]	ΔM [ppm]	First Scan	Last Scan	RT [min]	MSOrder	Ions Matched	Annotation
	IDVPMmLR	1	1	CID	M6(Oxidation)	1	2.00837	0.13073	10	2	990.871	-395.193	5454	5454	28.5739	MS2	8/14
		Accession #	Coverage	# Peptides	#AAs	MW [Da]	Score	Description
		P45608	1.86	1	431	49429.9	3.63017	Phosphate regulon sensor protein phoR - Klebsiella pneumoniae - [PHOR_KLEPN]
		Accession #	Coverage	# Peptides	#AAs	MW [Da]	Score	Description
		P45608	1.86	1	431	49429.9	3.63017	Phosphate regulon sensor protein phoR - Klebsiella pneumoniae - [PHOR_KLEPN]
		Accession #	Coverage	# Peptides	#AAs	MW [Da]	Score	Description
		P45608	1.86	1	431	49429.9	3.63017	Phosphate regulon sensor protein phoR - Klebsiella pneumoniae - [PHOR_KLEPN]
Q727E1	2.24	1	357	39952.6	3.62738	Peptide chain release factor 1 - Desulfovibrio vulgaris (strain Hildenborough / ATCC 29579 / NCIMB 8303) - [RF1_DESVH]
	Sequence	# Proteins	# Protein Groups	Activation Type	Modifications	Probability	XCorr	Δ Score	Rank	Charge	MH+ [Da]	ΔM [ppm]	First Scan	Last Scan	RT [min]	MSOrder	Ions Matched	Annotation
	QVVDAFRR	1	1	CID		1	2.01528	0.127739	9	2	990.871	-268.203	5454	5454	28.5739	MS2	9/14
		Accession #	Coverage	# Peptides	#AAs	MW [Da]	Score	Description
		Q727E1	2.24	1	357	39952.6	3.62738	Peptide chain release factor 1 - Desulfovibrio vulgaris (strain Hildenborough / ATCC 29579 / NCIMB 8303) - [RF1_DESVH]
		Accession #	Coverage	# Peptides	#AAs	MW [Da]	Score	Description
		Q727E1	2.24	1	357	39952.6	3.62738	Peptide chain release factor 1 - Desulfovibrio vulgaris (strain Hildenborough / ATCC 29579 / NCIMB 8303) - [RF1_DESVH]
P64323	1.36	1	737	80310.9	3.44043	ATP-dependent DNA helicase recG - Mycobacterium bovis - [RECG_MYCBO]
	Sequence	# Proteins	# Protein Groups	Activation Type	Modifications	Probability	XCorr	Δ Score	Rank	Charge	MH+ [Da]	ΔM [ppm]	First Scan	Last Scan	RT [min]	MSOrder	Ions Matched	Annotation
	MASLSDRLDR	1	1	CID		1	2.23745	0.0839137	8	2	1163.57	-755.357	4059	4059	21.2329	MS2	13/18
		Accession #	Coverage	# Peptides	#AAs	MW [Da]	Score	Description
		P64323	1.36	1	737	80310.9	3.44043	ATP-dependent DNA helicase recG - Mycobacterium bovis - [RECG_MYCBO]
		Accession #	Coverage	# Peptides	#AAs	MW [Da]	Score	Description
		P64323	1.36	1	737	80310.9	3.44043	ATP-dependent DNA helicase recG - Mycobacterium bovis - [RECG_MYCBO]
		Accession #	Coverage	# Peptides	#AAs	MW [Da]	Score	Description
		P64323	1.36	1	737	80310.9	3.44043	ATP-dependent DNA helicase recG - Mycobacterium bovis - [RECG_MYCBO]
		Accession #	Coverage	# Peptides	#AAs	MW [Da]	Score	Description
		P64323	1.36	1	737	80310.9	3.44043	ATP-dependent DNA helicase recG - Mycobacterium bovis - [RECG_MYCBO]
